# Supplementary material for: Mitochondrial Gene Regulation and Pain Susceptibility: A Multi-Omics Causal Inference Study
Source: Int J Mol Sci. 2025 Sep 6;26(17):8690. doi: 10.3390/ijms26178690 (PMC12428822; doi:10.3390/ijms26178690)
Supplement: Supplementary file 1 [file ijms-26-08690-s001.zip]

Archive with 1 entries (1 files):
- ijms-3803671-supplementary.xlsx
