# Supplementary material for: Mitochondrial Gene Regulation and Pain Susceptibility: A Multi-Omics Causal Inference Study
Source: Int J Mol Sci. 2025 Sep 6;26(17):8690. doi: 10.3390/ijms26178690 (PMC12428822; doi:10.3390/ijms26178690)
Supplement: Supplementary file 1 [file ijms-26-08690-s001.zip › ijms-3803671-supplementary.xlsx]

## Sheet: Table S1
MitoCarta 3.0
	HumanGeneID	Symbol	Description	MitoCarta3.0_List
	1537	CYC1	cytochrome c1	MitoCarta3.0
	6390	SDHB	succinate dehydrogenase complex iron sulfur subunit B	MitoCarta3.0
	10229	COQ7	coenzyme Q7, hydroxylase	MitoCarta3.0
	6389	SDHA	succinate dehydrogenase complex flavoprotein subunit A	MitoCarta3.0
	7384	UQCRC1	ubiquinol-cytochrome c reductase core protein 1	MitoCarta3.0
	84274	COQ5	coenzyme Q5, methyltransferase	MitoCarta3.0
	5160	PDHA1	pyruvate dehydrogenase E1 subunit alpha 1	MitoCarta3.0
	57017	COQ9	coenzyme Q9	MitoCarta3.0
	6182	MRPL12	mitochondrial ribosomal protein L12	MitoCarta3.0
	513	ATP5F1D	ATP synthase F1 subunit delta	MitoCarta3.0
	9377	COX5A	cytochrome c oxidase subunit 5A	MitoCarta3.0
	122961	ISCA2	iron-sulfur cluster assembly 2	MitoCarta3.0
	9512	PMPCB	peptidase, mitochondrial processing subunit beta	MitoCarta3.0
	7386	UQCRFS1	ubiquinol-cytochrome c reductase, Rieske iron-sulfur polypeptide 1	MitoCarta3.0
	498	ATP5F1A	ATP synthase F1 subunit alpha	MitoCarta3.0
	4967	OGDH	oxoglutarate dehydrogenase	MitoCarta3.0
	5162	PDHB	pyruvate dehydrogenase E1 subunit beta	MitoCarta3.0
	7385	UQCRC2	ubiquinol-cytochrome c reductase core protein 2	MitoCarta3.0
	6392	SDHD	succinate dehydrogenase complex subunit D	MitoCarta3.0
	60488	MRPS35	mitochondrial ribosomal protein S35	MitoCarta3.0
	27089	UQCRQ	ubiquinol-cytochrome c reductase complex III subunit VII	MitoCarta3.0
	116540	MRPL53	mitochondrial ribosomal protein L53	MitoCarta3.0
	1629	DBT	dihydrolipoamide branched chain transacylase E2	MitoCarta3.0
	5166	PDK4	pyruvate dehydrogenase kinase 4	MitoCarta3.0
	4191	MDH2	malate dehydrogenase 2	MitoCarta3.0
	23107	MRPS27	mitochondrial ribosomal protein S27	MitoCarta3.0
	1431	CS	citrate synthase	MitoCarta3.0
	80273	GRPEL1	GrpE like 1, mitochondrial	MitoCarta3.0
	1737	DLAT	dihydrolipoamide S-acetyltransferase	MitoCarta3.0
	10128	LRPPRC	leucine rich pentatricopeptide repeat containing	MitoCarta3.0
	1743	DLST	dihydrolipoamide S-succinyltransferase	MitoCarta3.0
	8050	PDHX	pyruvate dehydrogenase complex component X	MitoCarta3.0
	85476	GFM1	G elongation factor mitochondrial 1	MitoCarta3.0
	25874	MPC2	mitochondrial pyruvate carrier 2	MitoCarta3.0
	4719	NDUFS1	NADH:ubiquinone oxidoreductase core subunit S1	MitoCarta3.0
	26589	MRPL46	mitochondrial ribosomal protein L46	MitoCarta3.0
	514	ATP5F1E	ATP synthase F1 subunit epsilon	MitoCarta3.0
	5250	SLC25A3	solute carrier family 25 member 3	MitoCarta3.0
	51649	MRPS23	mitochondrial ribosomal protein S23	MitoCarta3.0
	2271	FH	fumarate hydratase	MitoCarta3.0
	23203	PMPCA	peptidase, mitochondrial processing subunit alpha	MitoCarta3.0
	506	ATP5F1B	ATP synthase F1 subunit beta	MitoCarta3.0
	135154	SDHAF4	succinate dehydrogenase complex assembly factor 4	MitoCarta3.0
	29796	UQCR10	ubiquinol-cytochrome c reductase, complex III subunit X	MitoCarta3.0
	81689	ISCA1	iron-sulfur cluster assembly 1	MitoCarta3.0
	8803	SUCLA2	succinate-CoA ligase ADP-forming subunit beta	MitoCarta3.0
	51805	COQ3	coenzyme Q3, methyltransferase	MitoCarta3.0
	55699	IARS2	isoleucyl-tRNA synthetase 2, mitochondrial	MitoCarta3.0
	64960	MRPS15	mitochondrial ribosomal protein S15	MitoCarta3.0
	3419	IDH3A	isocitrate dehydrogenase (NAD(+)) 3 catalytic subunit alpha	MitoCarta3.0
	1353	COX11	cytochrome c oxidase copper chaperone COX11	MitoCarta3.0
	2110	ETFDH	electron transfer flavoprotein dehydrogenase	MitoCarta3.0
	26519	TIMM10	translocase of inner mitochondrial membrane 10	MitoCarta3.0
	64981	MRPL34	mitochondrial ribosomal protein L34	MitoCarta3.0
	51069	MRPL2	mitochondrial ribosomal protein L2	MitoCarta3.0
	593	BCKDHA	branched chain keto acid dehydrogenase E1 subunit alpha	MitoCarta3.0
	7388	UQCRH	ubiquinol-cytochrome c reductase hinge protein	MitoCarta3.0
	192286	HIGD2A	HIG1 hypoxia inducible domain family member 2A	MitoCarta3.0
	539	ATP5PO	ATP synthase peripheral stalk subunit OSCP	MitoCarta3.0
	1892	ECHS1	enoyl-CoA hydratase, short chain 1	MitoCarta3.0
	25875	LETMD1	LETM1 domain containing 1	MitoCarta3.0
	1337	COX6A1	cytochrome c oxidase subunit 6A1	MitoCarta3.0
	1355	COX15	cytochrome c oxidase assembly homolog COX15	MitoCarta3.0
	10939	AFG3L2	AFG3 like matrix AAA peptidase subunit 2	MitoCarta3.0
	3030	HADHA	hydroxyacyl-CoA dehydrogenase trifunctional multienzyme complex subunit alpha	MitoCarta3.0
	2108	ETFA	electron transfer flavoprotein subunit alpha	MitoCarta3.0
	374291	NDUFS7	NADH:ubiquinone oxidoreductase core subunit S7	MitoCarta3.0
	1376	CPT2	carnitine palmitoyltransferase 2	MitoCarta3.0
	594	BCKDHB	branched chain keto acid dehydrogenase E1 subunit beta	MitoCarta3.0
	3420	IDH3B	isocitrate dehydrogenase (NAD(+)) 3 non-catalytic subunit beta	MitoCarta3.0
	23395	LARS2	leucyl-tRNA synthetase 2, mitochondrial	MitoCarta3.0
	35	ACADS	acyl-CoA dehydrogenase short chain	MitoCarta3.0
	3954	LETM1	leucine zipper and EF-hand containing transmembrane protein 1	MitoCarta3.0
	521	ATP5ME	ATP synthase membrane subunit e	MitoCarta3.0
	4976	OPA1	OPA1 mitochondrial dynamin like GTPase	MitoCarta3.0
	549	AUH	AU RNA binding methylglutaconyl-CoA hydratase	MitoCarta3.0
	8802	SUCLG1	succinate-CoA ligase GDP/ADP-forming subunit alpha	MitoCarta3.0
	4729	NDUFV2	NADH:ubiquinone oxidoreductase core subunit V2	MitoCarta3.0
	51004	COQ6	coenzyme Q6, monooxygenase	MitoCarta3.0
	84545	MRPL43	mitochondrial ribosomal protein L43	MitoCarta3.0
	83451	ABHD11	abhydrolase domain containing 11	MitoCarta3.0
	522	ATP5PF	ATP synthase peripheral stalk subunit F6	MitoCarta3.0
	4714	NDUFB8	NADH:ubiquinone oxidoreductase subunit B8	MitoCarta3.0
	9361	LONP1	lon peptidase 1, mitochondrial	MitoCarta3.0
	1738	DLD	dihydrolipoamide dehydrogenase	MitoCarta3.0
	9131	AIFM1	apoptosis inducing factor mitochondria associated 1	MitoCarta3.0
	79746	ECHDC3	enoyl-CoA hydratase domain containing 3	MitoCarta3.0
	139322	APOOL	apolipoprotein O like	MitoCarta3.0
	124995	MRPL10	mitochondrial ribosomal protein L10	MitoCarta3.0
	92399	MRRF	mitochondrial ribosome recycling factor	MitoCarta3.0
	4728	NDUFS8	NADH:ubiquinone oxidoreductase core subunit S8	MitoCarta3.0
	34	ACADM	acyl-CoA dehydrogenase medium chain	MitoCarta3.0
	10989	IMMT	inner membrane mitochondrial protein	MitoCarta3.0
	26520	TIMM9	translocase of inner mitochondrial membrane 9	MitoCarta3.0
	291	SLC25A4	solute carrier family 25 member 4	MitoCarta3.0
	25813	SAMM50	SAMM50 sorting and assembly machinery component	MitoCarta3.0
	4720	NDUFS2	NADH:ubiquinone oxidoreductase core subunit S2	MitoCarta3.0
	4723	NDUFV1	NADH:ubiquinone oxidoreductase core subunit V1	MitoCarta3.0
	50	ACO2	aconitase 2	MitoCarta3.0
	6832	SUPV3L1	Suv3 like RNA helicase	MitoCarta3.0
	2235	FECH	ferrochelatase	MitoCarta3.0
	4528	MTIF2	mitochondrial translational initiation factor 2	MitoCarta3.0
	5245	PHB	prohibitin	MitoCarta3.0
	26275	HIBCH	3-hydroxyisobutyryl-CoA hydrolase	MitoCarta3.0
	51116	MRPS2	mitochondrial ribosomal protein S2	MitoCarta3.0
	3313	HSPA9	heat shock protein family A (Hsp70) member 9	MitoCarta3.0
	6834	SURF1	SURF1 cytochrome c oxidase assembly factor	MitoCarta3.0
	10935	PRDX3	peroxiredoxin 3	MitoCarta3.0
	27069	GHITM	growth hormone inducible transmembrane protein	MitoCarta3.0
	60558	GUF1	GUF1 homolog, GTPase	MitoCarta3.0
	26517	TIMM13	translocase of inner mitochondrial membrane 13	MitoCarta3.0
	57128	LYRM4	LYR motif containing 4	MitoCarta3.0
	54948	MRPL16	mitochondrial ribosomal protein L16	MitoCarta3.0
	64976	MRPL40	mitochondrial ribosomal protein L40	MitoCarta3.0
	3421	IDH3G	isocitrate dehydrogenase (NAD(+)) 3 non-catalytic subunit gamma	MitoCarta3.0
	6391	SDHC	succinate dehydrogenase complex subunit C	MitoCarta3.0
	4711	NDUFB5	NADH:ubiquinone oxidoreductase subunit B5	MitoCarta3.0
	54949	SDHAF2	succinate dehydrogenase complex assembly factor 2	MitoCarta3.0
	93058	COQ10A	coenzyme Q10A	MitoCarta3.0
	8209	GATD3A	glutamine amidotransferase like class 1 domain containing 3A	MitoCarta3.0
	25828	TXN2	thioredoxin 2	MitoCarta3.0
	55168	MRPS18A	mitochondrial ribosomal protein S18A	MitoCarta3.0
	1345	COX6C	cytochrome c oxidase subunit 6C	MitoCarta3.0
	4715	NDUFB9	NADH:ubiquinone oxidoreductase subunit B9	MitoCarta3.0
	23788	MTCH2	mitochondrial carrier 2	MitoCarta3.0
	4700	NDUFA6	NADH:ubiquinone oxidoreductase subunit A6	MitoCarta3.0
	788	SLC25A20	solute carrier family 25 member 20	MitoCarta3.0
	65008	MRPL1	mitochondrial ribosomal protein L1	MitoCarta3.0
	10469	TIMM44	translocase of inner mitochondrial membrane 44	MitoCarta3.0
	10063	COX17	cytochrome c oxidase copper chaperone COX17	MitoCarta3.0
	440574	MICOS10	mitochondrial contact site and cristae organizing system subunit 10	MitoCarta3.0
	6648	SOD2	superoxide dismutase 2	MitoCarta3.0
	1340	COX6B1	cytochrome c oxidase subunit 6B1	MitoCarta3.0
	7416	VDAC1	voltage dependent anion channel 1	MitoCarta3.0
	8192	CLPP	caseinolytic mitochondrial matrix peptidase proteolytic subunit	MitoCarta3.0
	3033	HADH	hydroxyacyl-CoA dehydrogenase	MitoCarta3.0
	33	ACADL	acyl-CoA dehydrogenase long chain	MitoCarta3.0
	38	ACAT1	acetyl-CoA acetyltransferase 1	MitoCarta3.0
	115416	MALSU1	mitochondrial assembly of ribosomal large subunit 1	MitoCarta3.0
	10845	CLPX	caseinolytic mitochondrial matrix peptidase chaperone subunit X	MitoCarta3.0
	4724	NDUFS4	NADH:ubiquinone oxidoreductase subunit S4	MitoCarta3.0
	51073	MRPL4	mitochondrial ribosomal protein L4	MitoCarta3.0
	708	C1QBP	complement C1q binding protein	MitoCarta3.0
	10531	PITRM1	pitrilysin metallopeptidase 1	MitoCarta3.0
	55245	UQCC1	ubiquinol-cytochrome c reductase complex assembly factor 1	MitoCarta3.0
	128308	MRPL55	mitochondrial ribosomal protein L55	MitoCarta3.0
	79922	MRM1	mitochondrial rRNA methyltransferase 1	MitoCarta3.0
	51102	MECR	mitochondrial trans-2-enoyl-CoA reductase	MitoCarta3.0
	65080	MRPL44	mitochondrial ribosomal protein L44	MitoCarta3.0
	84263	HSDL2	hydroxysteroid dehydrogenase like 2	MitoCarta3.0
	63931	MRPS14	mitochondrial ribosomal protein S14	MitoCarta3.0
	11194	ABCB8	ATP binding cassette subfamily B member 8	MitoCarta3.0
	91647	ATPAF2	ATP synthase mitochondrial F1 complex assembly factor 2	MitoCarta3.0
	4704	NDUFA9	NADH:ubiquinone oxidoreductase subunit A9	MitoCarta3.0
	388753	COA6	cytochrome c oxidase assembly factor 6	MitoCarta3.0
	5442	POLRMT	RNA polymerase mitochondrial	MitoCarta3.0
	23479	ISCU	iron-sulfur cluster assembly enzyme	MitoCarta3.0
	84816	RTN4IP1	reticulon 4 interacting protein 1	MitoCarta3.0
	55753	OGDHL	oxoglutarate dehydrogenase L	MitoCarta3.0
	509	ATP5F1C	ATP synthase F1 subunit gamma	MitoCarta3.0
	10295	BCKDK	branched chain keto acid dehydrogenase kinase	MitoCarta3.0
	84340	GFM2	GTP dependent ribosome recycling factor mitochondrial 2	MitoCarta3.0
	29078	NDUFAF4	NADH:ubiquinone oxidoreductase complex assembly factor 4	MitoCarta3.0
	399512	SLC25A35	solute carrier family 25 member 35	MitoCarta3.0
	8402	SLC25A11	solute carrier family 25 member 11	MitoCarta3.0
	26521	TIMM8B	translocase of inner mitochondrial membrane 8 homolog B	MitoCarta3.0
	27349	MCAT	malonyl-CoA-acyl carrier protein transacylase	MitoCarta3.0
	200205	IBA57	iron-sulfur cluster assembly factor IBA57	MitoCarta3.0
	11331	PHB2	prohibitin 2	MitoCarta3.0
	7818	DAP3	death associated protein 3	MitoCarta3.0
	56942	CMC2	C-X9-C motif containing 2	MitoCarta3.0
	644096	SDHAF1	succinate dehydrogenase complex assembly factor 1	MitoCarta3.0
	51373	MRPS17	mitochondrial ribosomal protein S17	MitoCarta3.0
	137872	ADHFE1	alcohol dehydrogenase iron containing 1	MitoCarta3.0
	9054	NFS1	NFS1 cysteine desulfurase	MitoCarta3.0
	79133	NDUFAF5	NADH:ubiquinone oxidoreductase complex assembly factor 5	MitoCarta3.0
	63875	MRPL17	mitochondrial ribosomal protein L17	MitoCarta3.0
	51204	TACO1	translational activator of cytochrome c oxidase I	MitoCarta3.0
	55669	MFN1	mitofusin 1	MitoCarta3.0
	160760	PPTC7	protein phosphatase targeting COQ7	MitoCarta3.0
	65003	MRPL11	mitochondrial ribosomal protein L11	MitoCarta3.0
	1327	COX4I1	cytochrome c oxidase subunit 4I1	MitoCarta3.0
	4726	NDUFS6	NADH:ubiquinone oxidoreductase subunit S6	MitoCarta3.0
	28998	MRPL13	mitochondrial ribosomal protein L13	MitoCarta3.0
	5019	OXCT1	3-oxoacid CoA-transferase 1	MitoCarta3.0
	1329	COX5B	cytochrome c oxidase subunit 5B	MitoCarta3.0
	5164	PDK2	pyruvate dehydrogenase kinase 2	MitoCarta3.0
	211	ALAS1	5'-aminolevulinate synthase 1	MitoCarta3.0
	9553	MRPL33	mitochondrial ribosomal protein L33	MitoCarta3.0
	25821	MTO1	mitochondrial tRNA translation optimization 1	MitoCarta3.0
	11019	LIAS	lipoic acid synthetase	MitoCarta3.0
	4698	NDUFA5	NADH:ubiquinone oxidoreductase subunit A5	MitoCarta3.0
	4712	NDUFB6	NADH:ubiquinone oxidoreductase subunit B6	MitoCarta3.0
	10651	MTX2	metaxin 2	MitoCarta3.0
	8801	SUCLG2	succinate-CoA ligase GDP-forming subunit beta	MitoCarta3.0
	2230	FDX1	ferredoxin 1	MitoCarta3.0
	6576	SLC25A1	solute carrier family 25 member 1	MitoCarta3.0
	28957	MRPS28	mitochondrial ribosomal protein S28	MitoCarta3.0
	92609	TIMM50	translocase of inner mitochondrial membrane 50	MitoCarta3.0
	7417	VDAC2	voltage dependent anion channel 2	MitoCarta3.0
	284439	SLC25A42	solute carrier family 25 member 42	MitoCarta3.0
	54543	TOMM7	translocase of outer mitochondrial membrane 7	MitoCarta3.0
	1891	ECH1	enoyl-CoA hydratase 1	MitoCarta3.0
	5188	GATB	glutamyl-tRNA amidotransferase subunit B	MitoCarta3.0
	617	BCS1L	BCS1 homolog, ubiquinol-cytochrome c reductase complex chaperone	MitoCarta3.0
	26284	ERAL1	Era like 12S mitochondrial rRNA chaperone 1	MitoCarta3.0
	152100	CMC1	C-X9-C motif containing 1	MitoCarta3.0
	10573	MRPL28	mitochondrial ribosomal protein L28	MitoCarta3.0
	10102	TSFM	Ts translation elongation factor, mitochondrial	MitoCarta3.0
	2395	FXN	frataxin	MitoCarta3.0
	27247	NFU1	NFU1 iron-sulfur cluster scaffold	MitoCarta3.0
	51067	YARS2	tyrosyl-tRNA synthetase 2	MitoCarta3.0
	219927	MRPL21	mitochondrial ribosomal protein L21	MitoCarta3.0
	8659	ALDH4A1	aldehyde dehydrogenase 4 family member A1	MitoCarta3.0
	84134	TOMM40L	translocase of outer mitochondrial membrane 40 like	MitoCarta3.0
	51103	NDUFAF1	NADH:ubiquinone oxidoreductase complex assembly factor 1	MitoCarta3.0
	4716	NDUFB10	NADH:ubiquinone oxidoreductase subunit B10	MitoCarta3.0
	36	ACADSB	acyl-CoA dehydrogenase short/branched chain	MitoCarta3.0
	64965	MRPS9	mitochondrial ribosomal protein S9	MitoCarta3.0
	56997	COQ8A	coenzyme Q8A	MitoCarta3.0
	37	ACADVL	acyl-CoA dehydrogenase very long chain	MitoCarta3.0
	51117	COQ4	coenzyme Q4	MitoCarta3.0
	29088	MRPL15	mitochondrial ribosomal protein L15	MitoCarta3.0
	4695	NDUFA2	NADH:ubiquinone oxidoreductase subunit A2	MitoCarta3.0
	79590	MRPL24	mitochondrial ribosomal protein L24	MitoCarta3.0
	3329	HSPD1	heat shock protein family D (Hsp60) member 1	MitoCarta3.0
	4725	NDUFS5	NADH:ubiquinone oxidoreductase subunit S5	MitoCarta3.0
	50808	AK3	adenylate kinase 3	MitoCarta3.0
	54205	CYCS	cytochrome c, somatic	MitoCarta3.0
	4285	MIPEP	mitochondrial intermediate peptidase	MitoCarta3.0
	90624	LYRM7	LYR motif containing 7	MitoCarta3.0
	1384	CRAT	carnitine O-acetyltransferase	MitoCarta3.0
	5096	PCCB	propionyl-CoA carboxylase subunit beta	MitoCarta3.0
	51081	MRPS7	mitochondrial ribosomal protein S7	MitoCarta3.0
	11222	MRPL3	mitochondrial ribosomal protein L3	MitoCarta3.0
	5625	PRODH	proline dehydrogenase 1	MitoCarta3.0
	5095	PCCA	propionyl-CoA carboxylase subunit alpha	MitoCarta3.0
	56922	MCCC1	methylcrotonoyl-CoA carboxylase 1	MitoCarta3.0
	6183	MRPS12	mitochondrial ribosomal protein S12	MitoCarta3.0
	81570	CLPB	caseinolytic mitochondrial matrix peptidase chaperone subunit B	MitoCarta3.0
	5163	PDK1	pyruvate dehydrogenase kinase 1	MitoCarta3.0
	740	MRPL49	mitochondrial ribosomal protein L49	MitoCarta3.0
	1347	COX7A2	cytochrome c oxidase subunit 7A2	MitoCarta3.0
	84233	TMEM126A	transmembrane protein 126A	MitoCarta3.0
	55268	ECHDC2	enoyl-CoA hydratase domain containing 2	MitoCarta3.0
	3052	HCCS	holocytochrome c synthase	MitoCarta3.0
	11112	HIBADH	3-hydroxyisobutyrate dehydrogenase	MitoCarta3.0
	9801	MRPL19	mitochondrial ribosomal protein L19	MitoCarta3.0
	64979	MRPL36	mitochondrial ribosomal protein L36	MitoCarta3.0
	253512	SLC25A30	solute carrier family 25 member 30	MitoCarta3.0
	622	BDH1	3-hydroxybutyrate dehydrogenase 1	MitoCarta3.0
	10667	FARS2	phenylalanyl-tRNA synthetase 2, mitochondrial	MitoCarta3.0
	22	ABCB7	ATP binding cassette subfamily B member 7	MitoCarta3.0
	4580	MTX1	metaxin 1	MitoCarta3.0
	4701	NDUFA7	NADH:ubiquinone oxidoreductase subunit A7	MitoCarta3.0
	10440	TIMM17A	translocase of inner mitochondrial membrane 17A	MitoCarta3.0
	223	ALDH9A1	aldehyde dehydrogenase 9 family member A1	MitoCarta3.0
	51023	MRPS18C	mitochondrial ribosomal protein S18C	MitoCarta3.0
	92935	MARS2	methionyl-tRNA synthetase 2, mitochondrial	MitoCarta3.0
	4329	ALDH6A1	aldehyde dehydrogenase 6 family member A1	MitoCarta3.0
	2232	FDXR	ferredoxin reductase	MitoCarta3.0
	283459	GATC	glutamyl-tRNA amidotransferase subunit C	MitoCarta3.0
	10131	TRAP1	TNF receptor associated protein 1	MitoCarta3.0
	27034	ACAD8	acyl-CoA dehydrogenase family member 8	MitoCarta3.0
	217	ALDH2	aldehyde dehydrogenase 2 family member	MitoCarta3.0
	10105	PPIF	peptidylprolyl isomerase F	MitoCarta3.0
	29928	TIMM22	translocase of inner mitochondrial membrane 22	MitoCarta3.0
	3712	IVD	isovaleryl-CoA dehydrogenase	MitoCarta3.0
	79944	L2HGDH	L-2-hydroxyglutarate dehydrogenase	MitoCarta3.0
	23474	ETHE1	ETHE1 persulfide dioxygenase	MitoCarta3.0
	55052	MRPL20	mitochondrial ribosomal protein L20	MitoCarta3.0
	292	SLC25A5	solute carrier family 25 member 5	MitoCarta3.0
	8604	SLC25A12	solute carrier family 25 member 12	MitoCarta3.0
	54460	MRPS21	mitochondrial ribosomal protein S21	MitoCarta3.0
	56993	TOMM22	translocase of outer mitochondrial membrane 22	MitoCarta3.0
	10449	ACAA2	acetyl-CoA acyltransferase 2	MitoCarta3.0
	51263	MRPL30	mitochondrial ribosomal protein L30	MitoCarta3.0
	9093	DNAJA3	DnaJ heat shock protein family (Hsp40) member A3	MitoCarta3.0
	4708	NDUFB2	NADH:ubiquinone oxidoreductase subunit B2	MitoCarta3.0
	65993	MRPS34	mitochondrial ribosomal protein S34	MitoCarta3.0
	2109	ETFB	electron transfer flavoprotein subunit beta	MitoCarta3.0
	246269	AFG1L	AFG1 like ATPase	MitoCarta3.0
	93974	ATP5IF1	ATP synthase inhibitory factor subunit 1	MitoCarta3.0
	515	ATP5PB	ATP synthase peripheral stalk-membrane subunit b	MitoCarta3.0
	1350	COX7C	cytochrome c oxidase subunit 7C	MitoCarta3.0
	54927	CHCHD3	coiled-coil-helix-coiled-coil-helix domain containing 3	MitoCarta3.0
	80219	COQ10B	coenzyme Q10B	MitoCarta3.0
	197322	ACSF3	acyl-CoA synthetase family member 3	MitoCarta3.0
	26073	POLDIP2	DNA polymerase delta interacting protein 2	MitoCarta3.0
	1468	SLC25A10	solute carrier family 25 member 10	MitoCarta3.0
	10165	SLC25A13	solute carrier family 25 member 13	MitoCarta3.0
	5165	PDK3	pyruvate dehydrogenase kinase 3	MitoCarta3.0
	10873	ME3	malic enzyme 3	MitoCarta3.0
	29093	MRPL22	mitochondrial ribosomal protein L22	MitoCarta3.0
	3418	IDH2	isocitrate dehydrogenase (NADP(+)) 2	MitoCarta3.0
	2639	GCDH	glutaryl-CoA dehydrogenase	MitoCarta3.0
	57129	MRPL47	mitochondrial ribosomal protein L47	MitoCarta3.0
	27068	PPA2	inorganic pyrophosphatase 2	MitoCarta3.0
	65005	MRPL9	mitochondrial ribosomal protein L9	MitoCarta3.0
	400916	CHCHD10	coiled-coil-helix-coiled-coil-helix domain containing 10	MitoCarta3.0
	10352	WARS2	tryptophanyl tRNA synthetase 2, mitochondrial	MitoCarta3.0
	60386	SLC25A19	solute carrier family 25 member 19	MitoCarta3.0
	84869	CBR4	carbonyl reductase 4	MitoCarta3.0
	91689	SMDT1	single-pass membrane protein with aspartate rich tail 1	MitoCarta3.0
	3029	HAGH	hydroxyacylglutathione hydrolase	MitoCarta3.0
	1346	COX7A1	cytochrome c oxidase subunit 7A1	MitoCarta3.0
	92170	MTG1	mitochondrial ribosome associated GTPase 1	MitoCarta3.0
	84987	COX14	cytochrome c oxidase assembly factor COX14	MitoCarta3.0
	55967	NDUFA12	NADH:ubiquinone oxidoreductase subunit A12	MitoCarta3.0
	51021	MRPS16	mitochondrial ribosomal protein S16	MitoCarta3.0
	80298	MTERF2	mitochondrial transcription termination factor 2	MitoCarta3.0
	144363	ETFRF1	electron transfer flavoprotein regulatory factor 1	MitoCarta3.0
	2820	GPD2	glycerol-3-phosphate dehydrogenase 2	MitoCarta3.0
	4705	NDUFA10	NADH:ubiquinone oxidoreductase subunit A10	MitoCarta3.0
	4718	NDUFC2	NADH:ubiquinone oxidoreductase subunit C2	MitoCarta3.0
	81892	SLIRP	SRA stem-loop interacting RNA binding protein	MitoCarta3.0
	4508	MT-ATP6	ATP synthase F0 subunit 6	MitoCarta3.0
	4513	MT-CO2	cytochrome c oxidase subunit II	MitoCarta3.0
	29090	TIMM21	translocase of inner mitochondrial membrane 21	MitoCarta3.0
	4702	NDUFA8	NADH:ubiquinone oxidoreductase subunit A8	MitoCarta3.0
	2744	GLS	glutaminase	MitoCarta3.0
	54539	NDUFB11	NADH:ubiquinone oxidoreductase subunit B11	MitoCarta3.0
	55526	DHTKD1	dehydrogenase E1 and transketolase domain containing 1	MitoCarta3.0
	51011	FAHD2A	fumarylacetoacetate hydrolase domain containing 2A	MitoCarta3.0
	7923	HSD17B8	hydroxysteroid 17-beta dehydrogenase 8	MitoCarta3.0
	84681	HINT2	histidine triad nucleotide binding protein 2	MitoCarta3.0
	64969	MRPS5	mitochondrial ribosomal protein S5	MitoCarta3.0
	221545	C6orf136	chromosome 6 open reading frame 136	MitoCarta3.0
	283377	SPRYD4	SPRY domain containing 4	MitoCarta3.0
	387787	LIPT2	lipoyl(octanoyl) transferase 2	MitoCarta3.0
	1666	DECR1	2,4-dienoyl-CoA reductase 1	MitoCarta3.0
	64949	MRPS26	mitochondrial ribosomal protein S26	MitoCarta3.0
	10166	SLC25A15	solute carrier family 25 member 15	MitoCarta3.0
	4731	NDUFV3	NADH:ubiquinone oxidoreductase subunit V3	MitoCarta3.0
	670	BPHL	biphenyl hydrolase like	MitoCarta3.0
	30968	STOML2	stomatin like 2	MitoCarta3.0
	22921	MSRB2	methionine sulfoxide reductase B2	MitoCarta3.0
	114294	LACTB	lactamase beta	MitoCarta3.0
	10452	TOMM40	translocase of outer mitochondrial membrane 40	MitoCarta3.0
	114789	SLC25A25	solute carrier family 25 member 25	MitoCarta3.0
	203054	ADCK5	aarF domain containing kinase 5	MitoCarta3.0
	80724	ACAD10	acyl-CoA dehydrogenase family member 10	MitoCarta3.0
	23078	VWA8	von Willebrand factor A domain containing 8	MitoCarta3.0
	60492	CCDC90B	coiled-coil domain containing 90B	MitoCarta3.0
	55735	DNAJC11	DnaJ heat shock protein family (Hsp40) member C11	MitoCarta3.0
	84266	ALKBH7	alkB homolog 7	MitoCarta3.0
	2731	GLDC	glycine decarboxylase	MitoCarta3.0
	347411	MPC1L	mitochondrial pyruvate carrier 1 like	MitoCarta3.0
	117145	THEM4	thioesterase superfamily member 4	MitoCarta3.0
	6742	SSBP1	single stranded DNA binding protein 1	MitoCarta3.0
	51264	MRPL27	mitochondrial ribosomal protein L27	MitoCarta3.0
	150274	HSCB	HscB mitochondrial iron-sulfur cluster cochaperone	MitoCarta3.0
	55173	MRPS10	mitochondrial ribosomal protein S10	MitoCarta3.0
	205	AK4	adenylate kinase 4	MitoCarta3.0
	55210	ATAD3A	ATPase family AAA domain containing 3A	MitoCarta3.0
	51253	MRPL37	mitochondrial ribosomal protein L37	MitoCarta3.0
	80142	PTGES2	prostaglandin E synthase 2	MitoCarta3.0
	10587	TXNRD2	thioredoxin reductase 2	MitoCarta3.0
	54988	ACSM5	acyl-CoA synthetase medium chain family member 5	MitoCarta3.0
	55847	CISD1	CDGSH iron sulfur domain 1	MitoCarta3.0
	64975	MRPL41	mitochondrial ribosomal protein L41	MitoCarta3.0
	54996	MTARC2	mitochondrial amidoxime reducing component 2	MitoCarta3.0
	64968	MRPS6	mitochondrial ribosomal protein S6	MitoCarta3.0
	6150	MRPL23	mitochondrial ribosomal protein L23	MitoCarta3.0
	58472	SQOR	sulfide quinone oxidoreductase	MitoCarta3.0
	6341	SCO1	synthesis of cytochrome C oxidase 1	MitoCarta3.0
	23464	GCAT	glycine C-acetyltransferase	MitoCarta3.0
	25902	MTHFD1L	methylenetetrahydrofolate dehydrogenase (NADP+ dependent) 1 like	MitoCarta3.0
	10455	ECI2	enoyl-CoA delta isomerase 2	MitoCarta3.0
	7381	UQCRB	ubiquinol-cytochrome c reductase binding protein	MitoCarta3.0
	10476	ATP5PD	ATP synthase peripheral stalk subunit d	MitoCarta3.0
	10632	ATP5MG	ATP synthase membrane subunit g	MitoCarta3.0
	131076	CCDC58	coiled-coil domain containing 58	MitoCarta3.0
	64087	MCCC2	methylcrotonoyl-CoA carboxylase 2	MitoCarta3.0
	84693	MCEE	methylmalonyl-CoA epimerase	MitoCarta3.0
	4337	MOCS1	molybdenum cofactor synthesis 1	MitoCarta3.0
	4594	MMUT	methylmalonyl-CoA mutase	MitoCarta3.0
	92014	SLC25A51	solute carrier family 25 member 51	MitoCarta3.0
	6687	SPG7	SPG7 matrix AAA peptidase subunit, paraplegin	MitoCarta3.0
	518	ATP5MC3	ATP synthase membrane subunit c locus 3	MitoCarta3.0
	84896	ATAD1	ATPase family AAA domain containing 1	MitoCarta3.0
	92106	OXNAD1	oxidoreductase NAD binding domain containing 1	MitoCarta3.0
	26164	MTG2	mitochondrial ribosome associated GTPase 2	MitoCarta3.0
	55157	DARS2	aspartyl-tRNA synthetase 2, mitochondrial	MitoCarta3.0
	51258	MRPL51	mitochondrial ribosomal protein L51	MitoCarta3.0
	5091	PC	pyruvate carboxylase	MitoCarta3.0
	171425	CLYBL	citramalyl-CoA lyase	MitoCarta3.0
	50640	PNPLA8	patatin like phospholipase domain containing 8	MitoCarta3.0
	23417	MLYCD	malonyl-CoA decarboxylase	MitoCarta3.0
	101000000	PYURF	PIGY upstream reading frame	MitoCarta3.0
	10245	TIMM17B	translocase of inner mitochondrial membrane 17B	MitoCarta3.0
	64983	MRPL32	mitochondrial ribosomal protein L32	MitoCarta3.0
	115286	SLC25A26	solute carrier family 25 member 26	MitoCarta3.0
	58510	PRODH2	proline dehydrogenase 2	MitoCarta3.0
	56954	NIT2	nitrilase family member 2	MitoCarta3.0
	112812	FDX2	ferredoxin 2	MitoCarta3.0
	4200	ME2	malic enzyme 2	MitoCarta3.0
	7284	TUFM	Tu translation elongation factor, mitochondrial	MitoCarta3.0
	1339	COX6A2	cytochrome c oxidase subunit 6A2	MitoCarta3.0
	10463	SLC30A9	solute carrier family 30 member 9	MitoCarta3.0
	132001	TAMM41	TAM41 mitochondrial translocator assembly and maintenance homolog	MitoCarta3.0
	100000000	TIMM23	translocase of inner mitochondrial membrane 23	MitoCarta3.0
	55005	RMND1	required for meiotic nuclear division 1 homolog	MitoCarta3.0
	9927	MFN2	mitofusin 2	MitoCarta3.0
	728489	DNLZ	DNL-type zinc finger	MitoCarta3.0
	131474	CHCHD4	coiled-coil-helix-coiled-coil-helix domain containing 4	MitoCarta3.0
	4706	NDUFAB1	NADH:ubiquinone oxidoreductase subunit AB1	MitoCarta3.0
	116285	ACSM1	acyl-CoA synthetase medium chain family member 1	MitoCarta3.0
	493753	COA5	cytochrome c oxidase assembly factor 5	MitoCarta3.0
	27235	COQ2	coenzyme Q2, polyprenyltransferase	MitoCarta3.0
	57107	PDSS2	decaprenyl diphosphate synthase subunit 2	MitoCarta3.0
	1962	EHHADH	enoyl-CoA hydratase and 3-hydroxyacyl CoA dehydrogenase	MitoCarta3.0
	4722	NDUFS3	NADH:ubiquinone oxidoreductase core subunit S3	MitoCarta3.0
	23456	ABCB10	ATP binding cassette subfamily B member 10	MitoCarta3.0
	1160	CKMT2	creatine kinase, mitochondrial 2	MitoCarta3.0
	64432	MRPS25	mitochondrial ribosomal protein S25	MitoCarta3.0
	28976	ACAD9	acyl-CoA dehydrogenase family member 9	MitoCarta3.0
	51241	COX16	cytochrome c oxidase assembly factor COX16	MitoCarta3.0
	125228	FAM210A	family with sequence similarity 210 member A	MitoCarta3.0
	55856	ACOT13	acyl-CoA thioesterase 13	MitoCarta3.0
	1374	CPT1A	carnitine palmitoyltransferase 1A	MitoCarta3.0
	10901	DHRS4	dehydrogenase/reductase 4	MitoCarta3.0
	153768	PRELID2	PRELI domain containing 2	MitoCarta3.0
	79587	CARS2	cysteinyl-tRNA synthetase 2, mitochondrial	MitoCarta3.0
	2631	NIPSNAP2	nipsnap homolog 2	MitoCarta3.0
	4713	NDUFB7	NADH:ubiquinone oxidoreductase subunit B7	MitoCarta3.0
	125988	MICOS13	mitochondrial contact site and cristae organizing system subunit 13	MitoCarta3.0
	51022	GLRX2	glutaredoxin 2	MitoCarta3.0
	10884	MRPS30	mitochondrial ribosomal protein S30	MitoCarta3.0
	9997	SCO2	synthesis of cytochrome C oxidase 2	MitoCarta3.0
	3028	HSD17B10	hydroxysteroid 17-beta dehydrogenase 10	MitoCarta3.0
	79731	NARS2	asparaginyl-tRNA synthetase 2, mitochondrial	MitoCarta3.0
	285367	RPUSD3	RNA pseudouridine synthase D3	MitoCarta3.0
	6821	SUOX	sulfite oxidase	MitoCarta3.0
	1757	SARDH	sarcosine dehydrogenase	MitoCarta3.0
	10247	RIDA	reactive intermediate imine deaminase A homolog	MitoCarta3.0
	1351	COX8A	cytochrome c oxidase subunit 8A	MitoCarta3.0
	6697	SPR	sepiapterin reductase	MitoCarta3.0
	4358	MPV17	mitochondrial inner membrane protein MPV17	MitoCarta3.0
	284273	ZADH2	zinc binding alcohol dehydrogenase domain containing 2	MitoCarta3.0
	29074	MRPL18	mitochondrial ribosomal protein L18	MitoCarta3.0
	219	ALDH1B1	aldehyde dehydrogenase 1 family member B1	MitoCarta3.0
	118487	CHCHD1	coiled-coil-helix-coiled-coil-helix domain containing 1	MitoCarta3.0
	1678	TIMM8A	translocase of inner mitochondrial membrane 8A	MitoCarta3.0
	7419	VDAC3	voltage dependent anion channel 3	MitoCarta3.0
	29957	SLC25A24	solute carrier family 25 member 24	MitoCarta3.0
	51660	MPC1	mitochondrial pyruvate carrier 1	MitoCarta3.0
	79751	SLC25A22	solute carrier family 25 member 22	MitoCarta3.0
	83447	SLC25A31	solute carrier family 25 member 31	MitoCarta3.0
	83733	SLC25A18	solute carrier family 25 member 18	MitoCarta3.0
	51095	TRNT1	tRNA nucleotidyl transferase 1	MitoCarta3.0
	3416	IDE	insulin degrading enzyme	MitoCarta3.0
	373156	GSTK1	glutathione S-transferase kappa 1	MitoCarta3.0
	57176	VARS2	valyl-tRNA synthetase 2, mitochondrial	MitoCarta3.0
	3336	HSPE1	heat shock protein family E (Hsp10) member 1	MitoCarta3.0
	116541	MRPL54	mitochondrial ribosomal protein L54	MitoCarta3.0
	64978	MRPL38	mitochondrial ribosomal protein L38	MitoCarta3.0
	3396	MRPL58	mitochondrial ribosomal protein L58	MitoCarta3.0
	23787	MTCH1	mitochondrial carrier 1	MitoCarta3.0
	51499	TRIAP1	TP53 regulated inhibitor of apoptosis 1	MitoCarta3.0
	55037	PTCD3	pentatricopeptide repeat domain 3	MitoCarta3.0
	1352	COX10	cytochrome c oxidase assembly factor heme A:farnesyltransferase COX10	MitoCarta3.0
	8165	AKAP1	A-kinase anchoring protein 1	MitoCarta3.0
	55178	MRM3	mitochondrial rRNA methyltransferase 3	MitoCarta3.0
	204	AK2	adenylate kinase 2	MitoCarta3.0
	54968	TMEM70	transmembrane protein 70	MitoCarta3.0
	84273	NOA1	nitric oxide associated 1	MitoCarta3.0
	63933	MCUR1	mitochondrial calcium uniporter regulator 1	MitoCarta3.0
	51522	TMEM14C	transmembrane protein 14C	MitoCarta3.0
	4717	NDUFC1	NADH:ubiquinone oxidoreductase subunit C1	MitoCarta3.0
	51318	MRPL35	mitochondrial ribosomal protein L35	MitoCarta3.0
	4696	NDUFA3	NADH:ubiquinone oxidoreductase subunit A3	MitoCarta3.0
	23590	PDSS1	decaprenyl diphosphate synthase subunit 1	MitoCarta3.0
	8034	SLC25A16	solute carrier family 25 member 16	MitoCarta3.0
	154791	FMC1	formation of mitochondrial complex V assembly factor 1 homolog	MitoCarta3.0
	6296	ACSM3	acyl-CoA synthetase medium chain family member 3	MitoCarta3.0
	137682	NDUFAF6	NADH:ubiquinone oxidoreductase complex assembly factor 6	MitoCarta3.0
	7350	UCP1	uncoupling protein 1	MitoCarta3.0
	94081	SFXN1	sideroflexin 1	MitoCarta3.0
	51218	GLRX5	glutaredoxin 5	MitoCarta3.0
	138428	PTRH1	peptidyl-tRNA hydrolase 1 homolog	MitoCarta3.0
	64963	MRPS11	mitochondrial ribosomal protein S11	MitoCarta3.0
	63929	XPNPEP3	X-prolyl aminopeptidase 3	MitoCarta3.0
	54704	PDP1	pyruvate dehyrogenase phosphatase catalytic subunit 1	MitoCarta3.0
	1632	ECI1	enoyl-CoA delta isomerase 1	MitoCarta3.0
	89874	SLC25A21	solute carrier family 25 member 21	MitoCarta3.0
	123096	SLC25A29	solute carrier family 25 member 29	MitoCarta3.0
	283130	SLC25A45	solute carrier family 25 member 45	MitoCarta3.0
	57001	SDHAF3	succinate dehydrogenase complex assembly factor 3	MitoCarta3.0
	51012	PRELID3B	PRELI domain containing 3B	MitoCarta3.0
	51629	SLC25A39	solute carrier family 25 member 39	MitoCarta3.0
	4709	NDUFB3	NADH:ubiquinone oxidoreductase subunit B3	MitoCarta3.0
	25996	REXO2	RNA exonuclease 2	MitoCarta3.0
	2628	GATM	glycine amidinotransferase	MitoCarta3.0
	26515	TIMM10B	translocase of inner mitochondrial membrane 10B	MitoCarta3.0
	54938	SARS2	seryl-tRNA synthetase 2, mitochondrial	MitoCarta3.0
	55349	CHDH	choline dehydrogenase	MitoCarta3.0
	78988	MRPL57	mitochondrial ribosomal protein L57	MitoCarta3.0
	414919	C8orf82	chromosome 8 open reading frame 82	MitoCarta3.0
	124454	EARS2	glutamyl-tRNA synthetase 2, mitochondrial	MitoCarta3.0
	9380	GRHPR	glyoxylate and hydroxypyruvate reductase	MitoCarta3.0
	123263	MTFMT	mitochondrial methionyl-tRNA formyltransferase	MitoCarta3.0
	79810	PTCD2	pentatricopeptide repeat domain 2	MitoCarta3.0
	55862	ECHDC1	ethylmalonyl-CoA decarboxylase 1	MitoCarta3.0
	23438	HARS2	histidyl-tRNA synthetase 2, mitochondrial	MitoCarta3.0
	4697	NDUFA4	NDUFA4 mitochondrial complex associated	MitoCarta3.0
	51079	NDUFA13	NADH:ubiquinone oxidoreductase subunit A13	MitoCarta3.0
	128240	NAXE	NAD(P)HX epimerase	MitoCarta3.0
	8834	TMEM11	transmembrane protein 11	MitoCarta3.0
	83642	SELENOO	selenoprotein O	MitoCarta3.0
	162417	NAGS	N-acetylglutamate synthase	MitoCarta3.0
	3295	HSD17B4	hydroxysteroid 17-beta dehydrogenase 4	MitoCarta3.0
	55471	NDUFAF7	NADH:ubiquinone oxidoreductase complex assembly factor 7	MitoCarta3.0
	4942	OAT	ornithine aminotransferase	MitoCarta3.0
	54534	MRPL50	mitochondrial ribosomal protein L50	MitoCarta3.0
	1349	COX7B	cytochrome c oxidase subunit 7B	MitoCarta3.0
	57038	RARS2	arginyl-tRNA synthetase 2, mitochondrial	MitoCarta3.0
	339229	OXLD1	oxidoreductase like domain containing 1	MitoCarta3.0
	51110	LACTB2	lactamase beta 2	MitoCarta3.0
	126328	NDUFA11	NADH:ubiquinone oxidoreductase subunit A11	MitoCarta3.0
	54998	AURKAIP1	aurora kinase A interacting protein 1	MitoCarta3.0
	79145	CHCHD7	coiled-coil-helix-coiled-coil-helix domain containing 7	MitoCarta3.0
	6472	SHMT2	serine hydroxymethyltransferase 2	MitoCarta3.0
	10797	MTHFD2	methylenetetrahydrofolate dehydrogenase (NADP+ dependent) 2, methenyltetrahydrofolate cyclohydrolase	MitoCarta3.0
	51115	RMDN1	regulator of microtubule dynamics 1	MitoCarta3.0
	1373	CPS1	carbamoyl-phosphate synthase 1	MitoCarta3.0
	64928	MRPL14	mitochondrial ribosomal protein L14	MitoCarta3.0
	51250	MTRES1	mitochondrial transcription rescue factor 1	MitoCarta3.0
	112724	RDH13	retinol dehydrogenase 13	MitoCarta3.0
	79979	TRMT2B	tRNA methyltransferase 2 homolog B	MitoCarta3.0
	64951	MRPS24	mitochondrial ribosomal protein S24	MitoCarta3.0
	28958	COA3	cytochrome c oxidase assembly factor 3	MitoCarta3.0
	2936	GSR	glutathione-disulfide reductase	MitoCarta3.0
	2021	ENDOG	endonuclease G	MitoCarta3.0
	587	BCAT2	branched chain amino acid transaminase 2	MitoCarta3.0
	79736	TEFM	transcription elongation factor, mitochondrial	MitoCarta3.0
	80221	ACSF2	acyl-CoA synthetase family member 2	MitoCarta3.0
	55687	TRMU	tRNA mitochondrial 2-thiouridylase	MitoCarta3.0
	56945	MRPS22	mitochondrial ribosomal protein S22	MitoCarta3.0
	51056	LAP3	leucine aminopeptidase 3	MitoCarta3.0
	2746	GLUD1	glutamate dehydrogenase 1	MitoCarta3.0
	3155	HMGCL	3-hydroxy-3-methylglutaryl-CoA lyase	MitoCarta3.0
	2272	FHIT	fragile histidine triad diadenosine triphosphatase	MitoCarta3.0
	51650	MRPS33	mitochondrial ribosomal protein S33	MitoCarta3.0
	80224	NUBPL	nucleotide binding protein like	MitoCarta3.0
	57226	LYRM2	LYR motif containing 2	MitoCarta3.0
	255027	MPV17L	MPV17 mitochondrial inner membrane protein like	MitoCarta3.0
	90480	GADD45GIP1	GADD45G interacting protein 1	MitoCarta3.0
	7019	TFAM	transcription factor A, mitochondrial	MitoCarta3.0
	5832	ALDH18A1	aldehyde dehydrogenase 18 family member A1	MitoCarta3.0
	54995	OXSM	3-oxoacyl-ACP synthase, mitochondrial	MitoCarta3.0
	56267	KYAT3	kynurenine aminotransferase 3	MitoCarta3.0
	80222	TARS2	threonyl-tRNA synthetase 2, mitochondrial	MitoCarta3.0
	9238	TBRG4	transforming growth factor beta regulator 4	MitoCarta3.0
	157378	TMEM65	transmembrane protein 65	MitoCarta3.0
	140823	ROMO1	reactive oxygen species modulator 1	MitoCarta3.0
	25824	PRDX5	peroxiredoxin 5	MitoCarta3.0
	29103	DNAJC15	DnaJ heat shock protein family (Hsp40) member C15	MitoCarta3.0
	79568	MAIP1	matrix AAA peptidase interacting protein 1	MitoCarta3.0
	25994	HIGD1A	HIG1 hypoxia inducible domain family member 1A	MitoCarta3.0
	283951	C16orf91	chromosome 16 open reading frame 91	MitoCarta3.0
	89941	RHOT2	ras homolog family member T2	MitoCarta3.0
	9673	SLC25A44	solute carrier family 25 member 44	MitoCarta3.0
	51179	HAO2	hydroxyacid oxidase 2	MitoCarta3.0
	5018	OXA1L	OXA1L mitochondrial inner membrane protein	MitoCarta3.0
	91137	SLC25A46	solute carrier family 25 member 46	MitoCarta3.0
	57665	RDH14	retinol dehydrogenase 14	MitoCarta3.0
	9556	ATP5MPL	ATP synthase membrane subunit 6.8PL	MitoCarta3.0
	11238	CA5B	carbonic anhydrase 5B	MitoCarta3.0
	80347	COASY	Coenzyme A synthase	MitoCarta3.0
	284106	CISD3	CDGSH iron sulfur domain 3	MitoCarta3.0
	2954	GSTZ1	glutathione S-transferase zeta 1	MitoCarta3.0
	125965	COX6B2	cytochrome c oxidase subunit 6B2	MitoCarta3.0
	51031	GLOD4	glyoxalase domain containing 4	MitoCarta3.0
	30	ACAA1	acetyl-CoA acyltransferase 1	MitoCarta3.0
	54677	CROT	carnitine O-octanoyltransferase	MitoCarta3.0
	64146	PDF	peptide deformylase, mitochondrial	MitoCarta3.0
	90639	COX19	cytochrome c oxidase assembly factor COX19	MitoCarta3.0
	275	AMT	aminomethyltransferase	MitoCarta3.0
	55066	PDPR	pyruvate dehydrogenase phosphatase regulatory subunit	MitoCarta3.0
	57486	NLN	neurolysin	MitoCarta3.0
	51027	BOLA1	bolA family member 1	MitoCarta3.0
	212	ALAS2	5'-aminolevulinate synthase 2	MitoCarta3.0
	134266	GRPEL2	GrpE like 2, mitochondrial	MitoCarta3.0
	501	ALDH7A1	aldehyde dehydrogenase 7 family member A1	MitoCarta3.0
	27440	HDHD5	haloacid dehalogenase like hydrolase domain containing 5	MitoCarta3.0
	2671	GFER	growth factor, augmenter of liver regeneration	MitoCarta3.0
	83943	IMMP2L	inner mitochondrial membrane peptidase subunit 2	MitoCarta3.0
	84701	COX4I2	cytochrome c oxidase subunit 4I2	MitoCarta3.0
	54148	MRPL39	mitochondrial ribosomal protein L39	MitoCarta3.0
	51166	AADAT	aminoadipate aminotransferase	MitoCarta3.0
	65991	FUNDC2	FUN14 domain containing 2	MitoCarta3.0
	10434	LYPLA1	lysophospholipase 1	MitoCarta3.0
	5161	PDHA2	pyruvate dehydrogenase E1 subunit alpha 2	MitoCarta3.0
	54516	MTRF1L	mitochondrial translational release factor 1 like	MitoCarta3.0
	84705	GTPBP3	GTP binding protein 3, mitochondrial	MitoCarta3.0
	441024	MTHFD2L	methylenetetrahydrofolate dehydrogenase (NADP+ dependent) 2 like	MitoCarta3.0
	10730	YME1L1	YME1 like 1 ATPase	MitoCarta3.0
	10965	ACOT2	acyl-CoA thioesterase 2	MitoCarta3.0
	84334	COA8	cytochrome c oxidase assembly factor 8	MitoCarta3.0
	326625	MMAB	metabolism of cobalamin associated B	MitoCarta3.0
	5498	PPOX	protoporphyrinogen oxidase	MitoCarta3.0
	5825	ABCD3	ATP binding cassette subfamily D member 3	MitoCarta3.0
	23410	SIRT3	sirtuin 3	MitoCarta3.0
	197257	LDHD	lactate dehydrogenase D	MitoCarta3.0
	84311	MRPL45	mitochondrial ribosomal protein L45	MitoCarta3.0
	91574	C12orf65	chromosome 12 open reading frame 65	MitoCarta3.0
	196294	IMMP1L	inner mitochondrial membrane peptidase subunit 1	MitoCarta3.0
	5428	POLG	DNA polymerase gamma, catalytic subunit	MitoCarta3.0
	64756	ATPAF1	ATP synthase mitochondrial F1 complex assembly factor 1	MitoCarta3.0
	2647	BLOC1S1	biogenesis of lysosomal organelles complex 1 subunit 1	MitoCarta3.0
	160428	ALDH1L2	aldehyde dehydrogenase 1 family member L2	MitoCarta3.0
	285521	COX18	cytochrome c oxidase assembly factor COX18	MitoCarta3.0
	1371	CPOX	coproporphyrinogen oxidase	MitoCarta3.0
	23530	NNT	nicotinamide nucleotide transhydrogenase	MitoCarta3.0
	284184	NDUFAF8	NADH:ubiquinone oxidoreductase complex assembly factor 8	MitoCarta3.0
	91419	ATP23	ATP23 metallopeptidase and ATP synthase assembly factor homolog	MitoCarta3.0
	79877	DCAKD	dephospho-CoA kinase domain containing	MitoCarta3.0
	9551	ATP5MF	ATP synthase membrane subunit f	MitoCarta3.0
	81855	SFXN3	sideroflexin 3	MitoCarta3.0
	10157	AASS	aminoadipate-semialdehyde synthase	MitoCarta3.0
	56616	DIABLO	diablo IAP-binding mitochondrial protein	MitoCarta3.0
	341947	COX8C	cytochrome c oxidase subunit 8C	MitoCarta3.0
	5827	PXMP2	peroxisomal membrane protein 2	MitoCarta3.0
	64902	AGXT2	alanine--glyoxylate aminotransferase 2	MitoCarta3.0
	27165	GLS2	glutaminase 2	MitoCarta3.0
	79135	APOO	apolipoprotein O	MitoCarta3.0
	84129	ACAD11	acyl-CoA dehydrogenase family member 11	MitoCarta3.0
	401207	C5orf63	chromosome 5 open reading frame 63	MitoCarta3.0
	112817	HOGA1	4-hydroxy-2-oxoglutarate aldolase 1	MitoCarta3.0
	54902	TTC19	tetratricopeptide repeat domain 19	MitoCarta3.0
	51335	NGRN	neugrin, neurite outgrowth associated	MitoCarta3.0
	285343	TCAIM	T cell activation inhibitor, mitochondrial	MitoCarta3.0
	2653	GCSH	glycine cleavage system protein H	MitoCarta3.0
	23408	SIRT5	sirtuin 5	MitoCarta3.0
	84706	GPT2	glutamic--pyruvic transaminase 2	MitoCarta3.0
	100000000	TOMM6	translocase of outer mitochondrial membrane 6	MitoCarta3.0
	26355	FAM162A	family with sequence similarity 162 member A	MitoCarta3.0
	10058	ABCB6	ATP binding cassette subfamily B member 6 (Langereis blood group)	MitoCarta3.0
	28992	MACROD1	mono-ADP ribosylhydrolase 1	MitoCarta3.0
	7263	TST	thiosulfate sulfurtransferase	MitoCarta3.0
	4512	MT-CO1	cytochrome c oxidase subunit I	MitoCarta3.0
	56181	MTFR1L	mitochondrial fission regulator 1 like	MitoCarta3.0
	56948	SDR39U1	short chain dehydrogenase/reductase family 39U member 1	MitoCarta3.0
	29958	DMGDH	dimethylglycine dehydrogenase	MitoCarta3.0
	9016	SLC25A14	solute carrier family 25 member 14	MitoCarta3.0
	10650	PRELID3A	PRELI domain containing 3A	MitoCarta3.0
	84269	CHCHD5	coiled-coil-helix-coiled-coil-helix domain containing 5	MitoCarta3.0
	9868	TOMM70	translocase of outer mitochondrial membrane 70	MitoCarta3.0
	4817	NIT1	nitrilase 1	MitoCarta3.0
	81889	FAHD1	fumarylacetoacetate hydrolase domain containing 1	MitoCarta3.0
	90550	MCU	mitochondrial calcium uniporter	MitoCarta3.0
	1593	CYP27A1	cytochrome P450 family 27 subfamily A member 1	MitoCarta3.0
	4536	MT-ND2	MTND2	MitoCarta3.0
	4538	MT-ND4	NADH dehydrogenase, subunit 4 (complex I)	MitoCarta3.0
	4540	MT-ND5	NADH dehydrogenase, subunit 5 (complex I)	MitoCarta3.0
	9812	DELE1	DAP3 binding cell death enhancer 1	MitoCarta3.0
	79675	FASTKD1	FAST kinase domains 1	MitoCarta3.0
	10240	MRPS31	mitochondrial ribosomal protein S31	MitoCarta3.0
	10840	ALDH1L1	aldehyde dehydrogenase 1 family member L1	MitoCarta3.0
	26024	PTCD1	pentatricopeptide repeat domain 1	MitoCarta3.0
	3032	HADHB	hydroxyacyl-CoA dehydrogenase trifunctional multienzyme complex subunit beta	MitoCarta3.0
	54802	TRIT1	tRNA isopentenyltransferase 1	MitoCarta3.0
	54675	CRLS1	cardiolipin synthase 1	MitoCarta3.0
	132158	GLYCTK	glycerate kinase	MitoCarta3.0
	81034	SLC25A32	solute carrier family 25 member 32	MitoCarta3.0
	57505	AARS2	alanyl-tRNA synthetase 2, mitochondrial	MitoCarta3.0
	9941	EXOG	exo/endonuclease G	MitoCarta3.0
	51142	CHCHD2	coiled-coil-helix-coiled-coil-helix domain containing 2	MitoCarta3.0
	8564	KMO	kynurenine 3-monooxygenase	MitoCarta3.0
	94097	SFXN5	sideroflexin 5	MitoCarta3.0
	60528	ELAC2	elaC ribonuclease Z 2	MitoCarta3.0
	2876	GPX1	glutathione peroxidase 1	MitoCarta3.0
	1375	CPT1B	carnitine palmitoyltransferase 1B	MitoCarta3.0
	51024	FIS1	fission, mitochondrial 1	MitoCarta3.0
	27166	PRELID1	PRELI domain containing 1	MitoCarta3.0
	7352	UCP3	uncoupling protein 3	MitoCarta3.0
	9481	SLC25A27	solute carrier family 25 member 27	MitoCarta3.0
	55972	SLC25A40	solute carrier family 25 member 40	MitoCarta3.0
	79085	SLC25A23	solute carrier family 25 member 23	MitoCarta3.0
	51409	HEMK1	HemK methyltransferase family member 1	MitoCarta3.0
	55186	SLC25A36	solute carrier family 25 member 36	MitoCarta3.0
	115209	OMA1	OMA1 zinc metallopeptidase	MitoCarta3.0
	137994	LETM2	leucine zipper and EF-hand containing transmembrane protein 2	MitoCarta3.0
	115817	DHRS1	dehydrogenase/reductase 1	MitoCarta3.0
	2040	STOM	stomatin	MitoCarta3.0
	29081	METTL5	methyltransferase like 5	MitoCarta3.0
	4482	MSRA	methionine sulfoxide reductase A	MitoCarta3.0
	254552	NUDT8	nudix hydrolase 8	MitoCarta3.0
	349565	NMNAT3	nicotinamide nucleotide adenylyltransferase 3	MitoCarta3.0
	54977	SLC25A38	solute carrier family 25 member 38	MitoCarta3.0
	84769	MPV17L2	MPV17 mitochondrial inner membrane protein like 2	MitoCarta3.0
	47	ACLY	ATP citrate lyase	MitoCarta3.0
	225	ABCD2	ATP binding cassette subfamily D member 2	MitoCarta3.0
	80308	FLAD1	flavin adenine dinucleotide synthetase 1	MitoCarta3.0
	51601	LIPT1	lipoyltransferase 1	MitoCarta3.0
	80017	DGLUCY	D-glutamate cyclase	MitoCarta3.0
	5106	PCK2	phosphoenolpyruvate carboxykinase 2, mitochondrial	MitoCarta3.0
	133686	NADK2	NAD kinase 2, mitochondrial	MitoCarta3.0
	4357	MPST	mercaptopyruvate sulfurtransferase	MitoCarta3.0
	25961	NUDT13	nudix hydrolase 13	MitoCarta3.0
	31	ACACA	acetyl-CoA carboxylase alpha	MitoCarta3.0
	18	ABAT	4-aminobutyrate aminotransferase	MitoCarta3.0
	3158	HMGCS2	3-hydroxy-3-methylglutaryl-CoA synthase 2	MitoCarta3.0
	7915	ALDH5A1	aldehyde dehydrogenase 5 family member A1	MitoCarta3.0
	548596	CKMT1A	creatine kinase, mitochondrial 1A	MitoCarta3.0
	23761	PISD	phosphatidylserine decarboxylase	MitoCarta3.0
	4710	NDUFB4	NADH:ubiquinone oxidoreductase subunit B4	MitoCarta3.0
	10975	UQCR11	ubiquinol-cytochrome c reductase, complex III subunit XI	MitoCarta3.0
	84908	FAM136A	family with sequence similarity 136 member A	MitoCarta3.0
	401505	TOMM5	translocase of outer mitochondrial membrane 5	MitoCarta3.0
	27429	HTRA2	HtrA serine peptidase 2	MitoCarta3.0
	4694	NDUFA1	NADH:ubiquinone oxidoreductase subunit A1	MitoCarta3.0
	4519	MT-CYB	cytochrome b	MitoCarta3.0
	2987	GUK1	guanylate kinase 1	MitoCarta3.0
	728294	D2HGDH	D-2-hydroxyglutarate dehydrogenase	MitoCarta3.0
	80207	OPA3	outer mitochondrial membrane lipid metabolism regulator OPA3	MitoCarta3.0
	57016	AKR1B10	aldo-keto reductase family 1 member B10	MitoCarta3.0
	5264	PHYH	phytanoyl-CoA 2-hydroxylase	MitoCarta3.0
	91942	NDUFAF2	NADH:ubiquinone oxidoreductase complex assembly factor 2	MitoCarta3.0
	51295	ECSIT	ECSIT signaling integrator	MitoCarta3.0
	55486	PARL	presenilin associated rhomboid like	MitoCarta3.0
	28977	MRPL42	mitochondrial ribosomal protein L42	MitoCarta3.0
	3338	DNAJC4	DnaJ heat shock protein family (Hsp40) member C4	MitoCarta3.0
	51025	PAM16	presequence translocase associated motor 16	MitoCarta3.0
	224	ALDH3A2	aldehyde dehydrogenase 3 family member A2	MitoCarta3.0
	23305	ACSL6	acyl-CoA synthetase long chain family member 6	MitoCarta3.0
	57380	MRS2	magnesium transporter MRS2	MitoCarta3.0
	55347	ABHD10	abhydrolase domain containing 10, depalmitoylase	MitoCarta3.0
	135114	HINT3	histidine triad nucleotide binding protein 3	MitoCarta3.0
	11264	PXMP4	peroxisomal membrane protein 4	MitoCarta3.0
	64172	OSGEPL1	O-sialoglycoprotein endopeptidase like 1	MitoCarta3.0
	318	NUDT2	nudix hydrolase 2	MitoCarta3.0
	80777	CYB5B	cytochrome b5 type B	MitoCarta3.0
	2926	GRSF1	G-rich RNA sequence binding factor 1	MitoCarta3.0
	28973	MRPS18B	mitochondrial ribosomal protein S18B	MitoCarta3.0
	84277	DNAJC30	DnaJ heat shock protein family (Hsp40) member C30	MitoCarta3.0
	847	CAT	catalase	MitoCarta3.0
	1716	DGUOK	deoxyguanosine kinase	MitoCarta3.0
	23597	ACOT9	acyl-CoA thioesterase 9	MitoCarta3.0
	84532	ACSS1	acyl-CoA synthetase short chain family member 1	MitoCarta3.0
	55312	RFK	riboflavin kinase	MitoCarta3.0
	56910	STARD7	StAR related lipid transfer domain containing 7	MitoCarta3.0
	56994	CHPT1	choline phosphotransferase 1	MitoCarta3.0
	4509	MT-ATP8	ATP synthase F0 subunit 8	MitoCarta3.0
	51300	TIMMDC1	translocase of inner mitochondrial membrane domain containing 1	MitoCarta3.0
	219938	SPATA19	spermatogenesis associated 19	MitoCarta3.0
	10553	HTATIP2	HIV-1 Tat interactive protein 2	MitoCarta3.0
	8574	AKR7A2	aldo-keto reductase family 7 member A2	MitoCarta3.0
	1854	DUT	deoxyuridine triphosphatase	MitoCarta3.0
	4514	MT-CO3	cytochrome c oxidase III	MitoCarta3.0
	25979	DHRS7B	dehydrogenase/reductase 7B	MitoCarta3.0
	9617	MTRF1	mitochondrial translation release factor 1	MitoCarta3.0
	55260	TMEM143	transmembrane protein 143	MitoCarta3.0
	56953	NT5M	5',3'-nucleotidase, mitochondrial	MitoCarta3.0
	55288	RHOT1	ras homolog family member T1	MitoCarta3.0
	4833	NME4	NME/NM23 nucleoside diphosphate kinase 4	MitoCarta3.0
	10588	MTHFS	methenyltetrahydrofolate synthetase	MitoCarta3.0
	90580	TIMM29	translocase of inner mitochondrial membrane 29	MitoCarta3.0
	55163	PNPO	pyridoxamine 5'-phosphate oxidase	MitoCarta3.0
	221154	MICU2	mitochondrial calcium uptake 2	MitoCarta3.0
	84105	PCBD2	pterin-4 alpha-carbinolamine dehydratase 2	MitoCarta3.0
	55278	QRSL1	glutaminyl-tRNA amidotransferase subunit QRSL1	MitoCarta3.0
	57143	ADCK1	aarF domain containing kinase 1	MitoCarta3.0
	9588	PRDX6	peroxiredoxin 6	MitoCarta3.0
	8508	NIPSNAP1	nipsnap homolog 1	MitoCarta3.0
	2617	GARS1	glycyl-tRNA synthetase 1	MitoCarta3.0
	123876	ACSM2A	acyl-CoA synthetase medium chain family member 2A	MitoCarta3.0
	84275	SLC25A33	solute carrier family 25 member 33	MitoCarta3.0
	201229	LYRM9	LYR motif containing 9	MitoCarta3.0
	53917	RAB24	RAB24, member RAS oncogene family	MitoCarta3.0
	25973	PARS2	prolyl-tRNA synthetase 2, mitochondrial	MitoCarta3.0
	122704	MRPL52	mitochondrial ribosomal protein L52	MitoCarta3.0
	80324	PUS1	pseudouridine synthase 1	MitoCarta3.0
	2806	GOT2	glutamic-oxaloacetic transaminase 2	MitoCarta3.0
	55739	NAXD	NAD(P)HX dehydratase	MitoCarta3.0
	4537	MT-ND3	NADH dehydrogenase, subunit 3 (complex I)	MitoCarta3.0
	84680	ACCS	1-aminocyclopropane-1-carboxylate synthase homolog (inactive)	MitoCarta3.0
	51651	PTRH2	peptidyl-tRNA hydrolase 2	MitoCarta3.0
	9489	PGS1	phosphatidylglycerophosphate synthase 1	MitoCarta3.0
	55074	OXR1	oxidation resistance 1	MitoCarta3.0
	127018	LYPLAL1	lysophospholipase like 1	MitoCarta3.0
	54943	DNAJC28	DnaJ heat shock protein family (Hsp40) member C28	MitoCarta3.0
	2356	FPGS	folylpolyglutamate synthase	MitoCarta3.0
	374882	TMEM205	transmembrane protein 205	MitoCarta3.0
	401612	SLC25A53	solute carrier family 25 member 53	MitoCarta3.0
	150209	AIFM3	apoptosis inducing factor mitochondria associated 3	MitoCarta3.0
	4257	MGST1	microsomal glutathione S-transferase 1	MitoCarta3.0
	51537	MTFP1	mitochondrial fission process 1	MitoCarta3.0
	51287	COA4	cytochrome c oxidase assembly factor 4 homolog	MitoCarta3.0
	60491	NIF3L1	NGG1 interacting factor 3 like 1	MitoCarta3.0
	126789	PUSL1	pseudouridine synthase like 1	MitoCarta3.0
	113675	SDSL	serine dehydratase like	MitoCarta3.0
	581	BAX	BCL2 associated X, apoptosis regulator	MitoCarta3.0
	57506	MAVS	mitochondrial antiviral signaling protein	MitoCarta3.0
	64745	METTL17	methyltransferase like 17	MitoCarta3.0
	32	ACACB	acetyl-CoA carboxylase beta	MitoCarta3.0
	384	ARG2	arginase 2	MitoCarta3.0
	55149	MTPAP	mitochondrial poly(A) polymerase	MitoCarta3.0
	79714	CCDC51	coiled-coil domain containing 51	MitoCarta3.0
	79783	SUGCT	succinyl-CoA:glutarate-CoA transferase	MitoCarta3.0
	10059	DNM1L	dynamin 1 like	MitoCarta3.0
	4898	NRDC	nardilysin convertase	MitoCarta3.0
	55863	TMEM126B	transmembrane protein 126B	MitoCarta3.0
	387338	NSUN4	NOP2/Sun RNA methyltransferase 4	MitoCarta3.0
	79611	ACSS3	acyl-CoA synthetase short chain family member 3	MitoCarta3.0
	116151	FAM210B	family with sequence similarity 210 member B	MitoCarta3.0
	79863	RBFA	ribosome binding factor A	MitoCarta3.0
	254042	METAP1D	methionyl aminopeptidase type 1D, mitochondrial	MitoCarta3.0
	10768	AHCYL1	adenosylhomocysteinase like 1	MitoCarta3.0
	25934	NIPSNAP3A	nipsnap homolog 3A	MitoCarta3.0
	64757	MTARC1	mitochondrial amidoxime reducing component 1	MitoCarta3.0
	139341	FUNDC1	FUN14 domain containing 1	MitoCarta3.0
	2180	ACSL1	acyl-CoA synthetase long chain family member 1	MitoCarta3.0
	116228	COX20	cytochrome c oxidase assembly factor COX20	MitoCarta3.0
	83693	HSDL1	hydroxysteroid dehydrogenase like 1	MitoCarta3.0
	874	CBR3	carbonyl reductase 3	MitoCarta3.0
	130916	MTERF4	mitochondrial transcription termination factor 4	MitoCarta3.0
	390916	NUDT19	nudix hydrolase 19	MitoCarta3.0
	50865	HEBP1	heme binding protein 1	MitoCarta3.0
	114971	PTPMT1	protein tyrosine phosphatase mitochondrial 1	MitoCarta3.0
	192111	PGAM5	PGAM family member 5, mitochondrial serine/threonine protein phosphatase	MitoCarta3.0
	1841	DTYMK	deoxythymidylate kinase	MitoCarta3.0
	3735	KARS1	lysyl-tRNA synthetase 1	MitoCarta3.0
	6770	STAR	steroidogenic acute regulatory protein	MitoCarta3.0
	131118	DNAJC19	DnaJ heat shock protein family (Hsp40) member C19	MitoCarta3.0
	5009	OTC	ornithine carbamoyltransferase	MitoCarta3.0
	9167	COX7A2L	cytochrome c oxidase subunit 7A2 like	MitoCarta3.0
	51001	MTERF3	mitochondrial transcription termination factor 3	MitoCarta3.0
	118980	SFXN2	sideroflexin 2	MitoCarta3.0
	2194	FASN	fatty acid synthase	MitoCarta3.0
	65018	PINK1	PTEN induced kinase 1	MitoCarta3.0
	80775	TMEM177	transmembrane protein 177	MitoCarta3.0
	7296	TXNRD1	thioredoxin reductase 1	MitoCarta3.0
	79896	THNSL1	threonine synthase like 1	MitoCarta3.0
	2224	FDPS	farnesyl diphosphate synthase	MitoCarta3.0
	3422	IDI1	isopentenyl-diphosphate delta isomerase 1	MitoCarta3.0
	7156	TOP3A	DNA topoisomerase III alpha	MitoCarta3.0
	94033	FTMT	ferritin mitochondrial	MitoCarta3.0
	92483	LDHAL6B	lactate dehydrogenase A like 6B	MitoCarta3.0
	9650	MTFR1	mitochondrial fission regulator 1	MitoCarta3.0
	23786	BCL2L13	BCL2 like 13	MitoCarta3.0
	54931	TRMT10C	tRNA methyltransferase 10C, mitochondrial RNase P subunit	MitoCarta3.0
	11332	ACOT7	acyl-CoA thioesterase 7	MitoCarta3.0
	51106	TFB1M	transcription factor B1, mitochondrial	MitoCarta3.0
	381	ARF5	ADP ribosylation factor 5	MitoCarta3.0
	55013	MCUB	mitochondrial calcium uniporter dominant negative subunit beta	MitoCarta3.0
	56652	TWNK	twinkle mtDNA helicase	MitoCarta3.0
	27249	MMADHC	metabolism of cobalamin associated D	MitoCarta3.0
	29920	PYCR2	pyrroline-5-carboxylate reductase 2	MitoCarta3.0
	100000000	TSTD1	thiosulfate sulfurtransferase like domain containing 1	MitoCarta3.0
	57149	LYRM1	LYR motif containing 1	MitoCarta3.0
	114876	OSBPL1A	oxysterol binding protein like 1A	MitoCarta3.0
	9401	RECQL4	RecQ like helicase 4	MitoCarta3.0
	100000000	PET100	PET100 cytochrome c oxidase chaperone	MitoCarta3.0
	54332	GDAP1	ganglioside induced differentiation associated protein 1	MitoCarta3.0
	219402	MTIF3	mitochondrial translational initiation factor 3	MitoCarta3.0
	7374	UNG	uracil DNA glycosylase	MitoCarta3.0
	10249	GLYAT	glycine-N-acyltransferase	MitoCarta3.0
	79763	ISOC2	isochorismatase domain containing 2	MitoCarta3.0
	516	ATP5MC1	ATP synthase membrane subunit c locus 1	MitoCarta3.0
	5860	QDPR	quinoid dihydropteridine reductase	MitoCarta3.0
	79934	COQ8B	coenzyme Q8B	MitoCarta3.0
	85865	GTPBP10	GTP binding protein 10	MitoCarta3.0
	706	TSPO	translocator protein	MitoCarta3.0
	2495	FTH1	ferritin heavy chain 1	MitoCarta3.0
	55621	TRMT1	tRNA methyltransferase 1	MitoCarta3.0
	90956	ADCK2	aarF domain containing kinase 2	MitoCarta3.0
	100000000	TSTD3	thiosulfate sulfurtransferase like domain containing 3	MitoCarta3.0
	92259	MRPS36	mitochondrial ribosomal protein S36	MitoCarta3.0
	57546	PDP2	pyruvate dehyrogenase phosphatase catalytic subunit 2	MitoCarta3.0
	55326	AGPAT5	1-acylglycerol-3-phosphate O-acyltransferase 5	MitoCarta3.0
	84331	MCRIP2	MAPK regulated corepressor interacting protein 2	MitoCarta3.0
	7351	UCP2	uncoupling protein 2	MitoCarta3.0
	51312	SLC25A37	solute carrier family 25 member 37	MitoCarta3.0
	81894	SLC25A28	solute carrier family 25 member 28	MitoCarta3.0
	153328	SLC25A48	solute carrier family 25 member 48	MitoCarta3.0
	203427	SLC25A43	solute carrier family 25 member 43	MitoCarta3.0
	283600	SLC25A47	solute carrier family 25 member 47	MitoCarta3.0
	284427	SLC25A41	solute carrier family 25 member 41	MitoCarta3.0
	284723	SLC25A34	solute carrier family 25 member 34	MitoCarta3.0
	2053	EPHX2	epoxide hydrolase 2	MitoCarta3.0
	11164	NUDT5	nudix hydrolase 5	MitoCarta3.0
	10367	MICU1	mitochondrial calcium uptake 1	MitoCarta3.0
	6647	SOD1	superoxide dismutase 1	MitoCarta3.0
	253190	SERHL2	serine hydrolase like 2	MitoCarta3.0
	25915	NDUFAF3	NADH:ubiquinone oxidoreductase complex assembly factor 3	MitoCarta3.0
	388962	BOLA3	bolA family member 3	MitoCarta3.0
	132299	OCIAD2	OCIA domain containing 2	MitoCarta3.0
	55316	RSAD1	radical S-adenosyl methionine domain containing 1	MitoCarta3.0
	84303	CHCHD6	coiled-coil-helix-coiled-coil-helix domain containing 6	MitoCarta3.0
	22868	FASTKD2	FAST kinase domains 2	MitoCarta3.0
	8799	PEX11B	peroxisomal biogenesis factor 11 beta	MitoCarta3.0
	25880	TMEM186	transmembrane protein 186	MitoCarta3.0
	80119	PIF1	PIF1 5'-to-3' DNA helicase	MitoCarta3.0
	2168	FABP1	fatty acid binding protein 1	MitoCarta3.0
	215	ABCD1	ATP binding cassette subfamily D member 1	MitoCarta3.0
	11212	PLPBP	pyridoxal phosphate binding protein	MitoCarta3.0
	1622	DBI	diazepam binding inhibitor, acyl-CoA binding protein	MitoCarta3.0
	87178	PNPT1	polyribonucleotide nucleotidyltransferase 1	MitoCarta3.0
	116447	TOP1MT	DNA topoisomerase I mitochondrial	MitoCarta3.0
	246243	RNASEH1	ribonuclease H1	MitoCarta3.0
	10350	ABCA9	ATP binding cassette subfamily A member 9	MitoCarta3.0
	6342	SCP2	sterol carrier protein 2	MitoCarta3.0
	51559	NT5DC3	5'-nucleotidase domain containing 3	MitoCarta3.0
	100000000	CMC4	C-X9-C motif containing 4	MitoCarta3.0
	3945	LDHB	lactate dehydrogenase B	MitoCarta3.0
	54059	YBEY	ybeY metalloendoribonuclease	MitoCarta3.0
	3094	HINT1	histidine triad nucleotide binding protein 1	MitoCarta3.0
	79594	MUL1	mitochondrial E3 ubiquitin protein ligase 1	MitoCarta3.0
	7084	TK2	thymidine kinase 2	MitoCarta3.0
	79814	AGMAT	agmatinase	MitoCarta3.0
	129607	CMPK2	cytidine/uridine monophosphate kinase 2	MitoCarta3.0
	637	BID	BH3 interacting domain death agonist	MitoCarta3.0
	402	ARL2	ADP ribosylation factor like GTPase 2	MitoCarta3.0
	55333	SYNJ2BP	synaptojanin 2 binding protein	MitoCarta3.0
	56947	MFF	mitochondrial fission factor	MitoCarta3.0
	51181	DCXR	dicarbonyl and L-xylulose reductase	MitoCarta3.0
	53343	NUDT9	nudix hydrolase 9	MitoCarta3.0
	23600	AMACR	alpha-methylacyl-CoA racemase	MitoCarta3.0
	55187	VPS13D	vacuolar protein sorting 13 homolog D	MitoCarta3.0
	11162	NUDT6	nudix hydrolase 6	MitoCarta3.0
	55101	DMAC2	distal membrane arm assembly complex 2	MitoCarta3.0
	29960	MRM2	mitochondrial rRNA methyltransferase 2	MitoCarta3.0
	578	BAK1	BCL2 antagonist/killer 1	MitoCarta3.0
	1723	DHODH	dihydroorotate dehydrogenase (quinone)	MitoCarta3.0
	4129	MAOB	monoamine oxidase B	MitoCarta3.0
	4259	MGST3	microsomal glutathione S-transferase 3	MitoCarta3.0
	51205	ACP6	acid phosphatase 6, lysophosphatidic	MitoCarta3.0
	51642	MRPL48	mitochondrial ribosomal protein L48	MitoCarta3.0
	189	AGXT	alanine--glyoxylate and serine--pyruvate aminotransferase	MitoCarta3.0
	1727	CYB5R3	cytochrome b5 reductase 3	MitoCarta3.0
	55794	DDX28	DEAD-box helicase 28	MitoCarta3.0
	25953	PNKD	PNKD metallo-beta-lactamase domain containing	MitoCarta3.0
	286097	MICU3	mitochondrial calcium uptake family member 3	MitoCarta3.0
	664	BNIP3	BCL2 interacting protein 3	MitoCarta3.0
	345778	MTX3	metaxin 3	MitoCarta3.0
	4595	MUTYH	mutY DNA glycosylase	MitoCarta3.0
	8225	GTPBP6	GTP binding protein 6 (putative)	MitoCarta3.0
	1583	CYP11A1	cytochrome P450 family 11 subfamily A member 1	MitoCarta3.0
	54940	OCIAD1	OCIA domain containing 1	MitoCarta3.0
	79828	METTL8	methyltransferase like 8	MitoCarta3.0
	389203	SMIM20	small integral membrane protein 20	MitoCarta3.0
	84881	RPUSD4	RNA pseudouridine synthase D4	MitoCarta3.0
	57150	SMIM8	small integral membrane protein 8	MitoCarta3.0
	10201	NME6	NME/NM23 nucleoside diphosphate kinase 6	MitoCarta3.0
	23770	FKBP8	FKBP prolyl isomerase 8	MitoCarta3.0
	341392	ACSM4	acyl-CoA synthetase medium chain family member 4	MitoCarta3.0
	79671	NLRX1	NLR family member X1	MitoCarta3.0
	55572	FOXRED1	FAD dependent oxidoreductase domain containing 1	MitoCarta3.0
	64216	TFB2M	transcription factor B2, mitochondrial	MitoCarta3.0
	152926	PPM1K	protein phosphatase, Mg2+/Mn2+ dependent 1K	MitoCarta3.0
	517	ATP5MC2	ATP synthase membrane subunit c locus 2	MitoCarta3.0
	4535	MT-ND1	NADH dehydrogenase, subunit 1 (complex I)	MitoCarta3.0
	6901	TAZ	tafazzin	MitoCarta3.0
	253827	MSRB3	methionine sulfoxide reductase B3	MitoCarta3.0
	26027	ACOT11	acyl-CoA thioesterase 11	MitoCarta3.0
	55335	NIPSNAP3B	nipsnap homolog 3B	MitoCarta3.0
	4913	NTHL1	nth like DNA glycosylase 1	MitoCarta3.0
	54708	MARCHF5	membrane associated ring-CH-type finger 5	MitoCarta3.0
	119559	SFXN4	sideroflexin 4	MitoCarta3.0
	57570	TRMT5	tRNA methyltransferase 5	MitoCarta3.0
	293	SLC25A6	solute carrier family 25 member 6	MitoCarta3.0
	147407	SLC25A52	solute carrier family 25 member 52	MitoCarta3.0
	4968	OGG1	8-oxoguanine DNA glycosylase	MitoCarta3.0
	730249	ACOD1	aconitate decarboxylase 1	MitoCarta3.0
	81890	QTRT1	queuine tRNA-ribosyltransferase catalytic subunit 1	MitoCarta3.0
	84883	AIFM2	apoptosis inducing factor mitochondria associated 2	MitoCarta3.0
	7001	PRDX2	peroxiredoxin 2	MitoCarta3.0
	26235	FBXL4	F-box and leucine rich repeat protein 4	MitoCarta3.0
	57678	GPAM	glycerol-3-phosphate acyltransferase, mitochondrial	MitoCarta3.0
	27109	DMAC2L	distal membrane arm assembly complex 2 like	MitoCarta3.0
	55177	RMDN3	regulator of microtubule dynamics 3	MitoCarta3.0
	84293	PRXL2A	peroxiredoxin like 2A	MitoCarta3.0
	84833	ATP5MD	ATP synthase membrane subunit DAPIT	MitoCarta3.0
	100000000	PET117	PET117 cytochrome c oxidase chaperone	MitoCarta3.0
	4128	MAOA	monoamine oxidase A	MitoCarta3.0
	145853	C15orf61	chromosome 15 open reading frame 61	MitoCarta3.0
	10721	POLQ	DNA polymerase theta	MitoCarta3.0
	83875	BCO2	beta-carotene oxygenase 2	MitoCarta3.0
	3429	IFI27	interferon alpha inducible protein 27	MitoCarta3.0
	1429	CRYZ	crystallin zeta	MitoCarta3.0
	5831	PYCR1	pyrroline-5-carboxylate reductase 1	MitoCarta3.0
	55217	TMLHE	trimethyllysine hydroxylase, epsilon	MitoCarta3.0
	9804	TOMM20	translocase of outer mitochondrial membrane 20	MitoCarta3.0
	79693	YRDC	yrdC N6-threonylcarbamoyltransferase domain containing	MitoCarta3.0
	65260	COA7	cytochrome c oxidase assembly factor 7 (putative)	MitoCarta3.0
	10202	DHRS2	dehydrogenase/reductase 2	MitoCarta3.0
	166785	MMAA	metabolism of cobalamin associated A	MitoCarta3.0
	54471	MIEF1	mitochondrial elongation factor 1	MitoCarta3.0
	84419	C15orf48	chromosome 15 open reading frame 48	MitoCarta3.0
	3980	LIG3	DNA ligase 3	MitoCarta3.0
	665	BNIP3L	BCL2 interacting protein 3 like	MitoCarta3.0
	60493	FASTKD5	FAST kinase domains 5	MitoCarta3.0
	11315	PARK7	Parkinsonism associated deglycase	MitoCarta3.0
	55744	COA1	cytochrome c oxidase assembly factor 1 homolog	MitoCarta3.0
	170712	COX7B2	cytochrome c oxidase subunit 7B2	MitoCarta3.0
	4539	MT-ND4L	NADH dehydrogenase, subunit 4L (complex I)	MitoCarta3.0
	23409	SIRT4	sirtuin 4	MitoCarta3.0
	84300	UQCC2	ubiquinol-cytochrome c reductase complex assembly factor 2	MitoCarta3.0
	84749	USP30	ubiquitin specific peptidase 30	MitoCarta3.0
	201626	PDE12	phosphodiesterase 12	MitoCarta3.0
	4832	NME3	NME/NM23 nucleoside diphosphate kinase 3	MitoCarta3.0
	22907	DHX30	DExH-box helicase 30	MitoCarta3.0
	10922	FASTK	Fas activated serine/threonine kinase	MitoCarta3.0
	196074	METTL15	methyltransferase like 15	MitoCarta3.0
	1591	CYP24A1	cytochrome P450 family 24 subfamily A member 1	MitoCarta3.0
	25819	NOCT	nocturnin	MitoCarta3.0
	80025	PANK2	pantothenate kinase 2	MitoCarta3.0
	763	CA5A	carbonic anhydrase 5A	MitoCarta3.0
	64943	NT5DC2	5'-nucleotidase domain containing 2	MitoCarta3.0
	83858	ATAD3B	ATPase family AAA domain containing 3B	MitoCarta3.0
	26995	TRUB2	TruB pseudouridine synthase family member 2	MitoCarta3.0
	5566	PRKACA	protein kinase cAMP-activated catalytic subunit alpha	MitoCarta3.0
	118881	COMTD1	catechol-O-methyltransferase domain containing 1	MitoCarta3.0
	126129	CPT1C	carnitine palmitoyltransferase 1C	MitoCarta3.0
	285315	C3orf33	chromosome 3 open reading frame 33	MitoCarta3.0
	84895	MIGA2	mitoguardin 2	MitoCarta3.0
	27044	SND1	staphylococcal nuclease and tudor domain containing 1	MitoCarta3.0
	2747	GLUD2	glutamate dehydrogenase 2	MitoCarta3.0
	84842	HPDL	4-hydroxyphenylpyruvate dioxygenase like	MitoCarta3.0
	90806	ANGEL2	angel homolog 2	MitoCarta3.0
	65990	ANTKMT	adenine nucleotide translocase lysine methyltransferase	MitoCarta3.0
	790955	UQCC3	ubiquinol-cytochrome c reductase complex assembly factor 3	MitoCarta3.0
	10549	PRDX4	peroxiredoxin 4	MitoCarta3.0
	51654	CDK5RAP1	CDK5 regulatory subunit associated protein 1	MitoCarta3.0
	10606	PAICS	phosphoribosylaminoimidazole carboxylase and phosphoribosylaminoimidazolesuccinocarboxamide synthase	MitoCarta3.0
	84709	MGARP	mitochondria localized glutamic acid rich protein	MitoCarta3.0
	81932	HDHD3	haloacid dehalogenase like hydrolase domain containing 3	MitoCarta3.0
	1585	CYP11B2	cytochrome P450 family 11 subfamily B member 2	MitoCarta3.0
	56895	AGPAT4	1-acylglycerol-3-phosphate O-acyltransferase 4	MitoCarta3.0
	81554	RCC1L	RCC1 like	MitoCarta3.0
	222234	FAM185A	family with sequence similarity 185 member A	MitoCarta3.0
	5366	PMAIP1	phorbol-12-myristate-13-acetate-induced protein 1	MitoCarta3.0
	11022	TDRKH	tudor and KH domain containing	MitoCarta3.0
	80024	SLC8B1	solute carrier family 8 member B1	MitoCarta3.0
	1594	CYP27B1	cytochrome P450 family 27 subfamily B member 1	MitoCarta3.0
	11232	POLG2	DNA polymerase gamma 2, accessory subunit	MitoCarta3.0
	284486	THEM5	thioesterase superfamily member 5	MitoCarta3.0
	638	BIK	BCL2 interacting killer	MitoCarta3.0
	7978	MTERF1	mitochondrial transcription termination factor 1	MitoCarta3.0
	113115	MTFR2	mitochondrial fission regulator 2	MitoCarta3.0
	2879	GPX4	glutathione peroxidase 4	MitoCarta3.0
	387990	TOMM20L	translocase of outer mitochondrial membrane 20 like	MitoCarta3.0
	1312	COMT	catechol-O-methyltransferase	MitoCarta3.0
	60314	MYG1	MYG1 exonuclease	MitoCarta3.0
	64847	SPATA20	spermatogenesis associated 20	MitoCarta3.0
	64064	OXCT2	3-oxoacid CoA-transferase 2	MitoCarta3.0
	133957	CCDC127	coiled-coil domain containing 127	MitoCarta3.0
	1407	CRY1	cryptochrome circadian regulator 1	MitoCarta3.0
	348158	ACSM2B	acyl-CoA synthetase medium chain family member 2B	MitoCarta3.0
	80179	MYO19	myosin XIX	MitoCarta3.0
	92667	MGME1	mitochondrial genome maintenance exonuclease 1	MitoCarta3.0
	5414	SEPTIN4	septin 4	MitoCarta3.0
	80303	EFHD1	EF-hand domain family member D1	MitoCarta3.0
	55969	RAB5IF	RAB5 interacting factor	MitoCarta3.0
	328	APEX1	apurinic/apyrimidinic endodeoxyribonuclease 1	MitoCarta3.0
	9517	SPTLC2	serine palmitoyltransferase long chain base subunit 2	MitoCarta3.0
	90871	DMAC1	distal membrane arm assembly complex 1	MitoCarta3.0
	134145	ATPSCKMT	ATP synthase c subunit lysine N-methyltransferase	MitoCarta3.0
	129807	NEU4	neuraminidase 4	MitoCarta3.0
	842	CASP9	caspase 9	MitoCarta3.0
	55750	AGK	acylglycerol kinase	MitoCarta3.0
	4170	MCL1	MCL1 apoptosis regulator, BCL2 family member	MitoCarta3.0
	54920	DUS2	dihydrouridine synthase 2	MitoCarta3.0
	201164	PLD6	phospholipase D family member 6	MitoCarta3.0
	10953	TOMM34	translocase of outer mitochondrial membrane 34	MitoCarta3.0
	9692	PRORP	protein only RNase P catalytic subunit	MitoCarta3.0
	57048	PLSCR3	phospholipid scramblase 3	MitoCarta3.0
	1159	CKMT1B	creatine kinase, mitochondrial 1B	MitoCarta3.0
	4707	NDUFB1	NADH:ubiquinone oxidoreductase subunit B1	MitoCarta3.0
	101000000	ATP5MF-PTCD1	ATP5MF-PTCD1 readthrough	MitoCarta3.0
	841	CASP8	caspase 8	MitoCarta3.0
	598	BCL2L1	BCL2 like 1	MitoCarta3.0
	55218	EXD2	exonuclease 3'-5' domain containing 2	MitoCarta3.0
	83787	ARMC10	armadillo repeat containing 10	MitoCarta3.0
	125170	MIEF2	mitochondrial elongation factor 2	MitoCarta3.0
	54974	THG1L	tRNA-histidine guanylyltransferase 1 like	MitoCarta3.0
	64083	GOLPH3	golgi phosphoprotein 3	MitoCarta3.0
	9581	PREPL	prolyl endopeptidase like	MitoCarta3.0
	79072	FASTKD3	FAST kinase domains 3	MitoCarta3.0
	84902	CEP89	centrosomal protein 89	MitoCarta3.0
	150763	GPAT2	glycerol-3-phosphate acyltransferase 2, mitochondrial	MitoCarta3.0
	4077	NBR1	NBR1 autophagy cargo receptor	MitoCarta3.0
	666	BOK	BCL2 family apoptosis regulator BOK	MitoCarta3.0
	60681	FKBP10	FKBP prolyl isomerase 10	MitoCarta3.0
	133383	SETD9	SET domain containing 9	MitoCarta3.0
	1584	CYP11B1	cytochrome P450 family 11 subfamily B member 1	MitoCarta3.0
	751071	CSKMT	citrate synthase lysine methyltransferase	MitoCarta3.0
	374986	MIGA1	mitoguardin 1	MitoCarta3.0
	22934	RPIA	ribose 5-phosphate isomerase A	MitoCarta3.0
	27113	BBC3	BCL2 binding component 3	MitoCarta3.0
	572	BAD	BCL2 associated agonist of cell death	MitoCarta3.0
	596	BCL2	BCL2 apoptosis regulator	MitoCarta3.0
	597	BCL2A1	BCL2 related protein A1	MitoCarta3.0
	599	BCL2L2	BCL2 like 2	MitoCarta3.0
	836	CASP3	caspase 3	MitoCarta3.0
	1760	DMPK	DM1 protein kinase	MitoCarta3.0
	1763	DNA2	DNA replication helicase/nuclease 2	MitoCarta3.0
	4541	MT-ND6	NADH dehydrogenase, subunit 6 (complex I)	MitoCarta3.0
	5071	PRKN	parkin RBR E3 ubiquitin protein ligase	MitoCarta3.0
	8846	ALKBH1	alkB homolog 1, histone H2A dioxygenase	MitoCarta3.0
	9463	PICK1	protein interacting with PRKCA 1	MitoCarta3.0
	10017	BCL2L10	BCL2 like 10	MitoCarta3.0
	11216	AKAP10	A-kinase anchoring protein 10	MitoCarta3.0
	51657	STYXL1	serine/threonine/tyrosine interacting like 1	MitoCarta3.0
	54888	NSUN2	NOP2/Sun RNA methyltransferase 2	MitoCarta3.0
	55811	ADCY10	adenylate cyclase 10	MitoCarta3.0
	56848	SPHK2	sphingosine kinase 2	MitoCarta3.0
	63899	NSUN3	NOP2/Sun RNA methyltransferase 3	MitoCarta3.0
	140886	PABPC5	poly(A) binding protein cytoplasmic 5	MitoCarta3.0
	167681	PRSS35	serine protease 35	MitoCarta3.0
	201973	PRIMPOL	primase and DNA directed polymerase	MitoCarta3.0
	84947	SERAC1	serine active site containing 1	MitoCarta3.0
	55014	STX17	syntaxin 17	MitoCarta3.0
	55006	TRMT61B	tRNA methyltransferase 61B	MitoCarta3.0
	5138	PDE2A	phosphodiesterase 2A	MitoCarta3.0
	55848	PLGRKT	plasminogen receptor with a C-terminal lysine	MitoCarta3.0
	254013	ETFBKMT	electron transfer flavoprotein subunit beta lysine methyltransferase	MitoCarta3.0
	79680	RTL10	retrotransposon Gag like 10	MitoCarta3.0
	10018	BCL2L11	BCL2 like 11	MitoCarta3.0
	56907	SPIRE1	spire type actin nucleation factor 1	MitoCarta3.0
	205327	C2orf69	chromosome 2 open reading frame 69	MitoCarta3.0
	9823	ARMCX2	armadillo repeat containing X-linked 2	MitoCarta3.0
	51309	ARMCX1	armadillo repeat containing X-linked 1	MitoCarta3.0
	5423	POLB	DNA polymerase beta	MitoCarta3.0
	9342	SNAP29	synaptosome associated protein 29	MitoCarta3.0
	51566	ARMCX3	armadillo repeat containing X-linked 3	MitoCarta3.0
	54470	ARMCX6	armadillo repeat containing X-linked 6	MitoCarta3.0
	64863	METTL4	methyltransferase like 4	MitoCarta3.0
	80309	SPHKAP	SPHK1 interactor, AKAP domain containing	MitoCarta3.0
	339983	NAT8L	N-acetyltransferase 8 like	MitoCarta3.0
	401250	MCCD1	mitochondrial coiled-coil domain 1	MitoCarta3.0
	102000000	PIGBOS1	PIGB opposite strand 1	MitoCarta3.0
	110000000	HTD2	hydroxyacyl-thioester dehydratase type 2	MitoCarta3.0
	ENSG00000230623	RP11_469A15.2	RP11_469A15.2	MitoCarta3.0

## Sheet: Table S2
GWAS
	GWAS ID	Trait	Consortium	No. Cases	No. Controls	Sample Size	Population	Sex
	UKB-B-12181	Headache	MRC-IEU	93308	368549	461857	European	Males & Females
	UKB-B-17107	Facial pain	MRC-IEU	8595	453262	461857	European	Males & Females
	UKB-B-18596	Neck or shoulder pain	MRC-IEU	106521	355336	461857	European	Males & Females
	UKB-B-9838	Back pain	MRC-IEU	118471	343386	461857	European	Males & Females
	UKB-B-11413	Stomach or abdominal pain	MRC-IEU	39646	422211	461857	European	Males & Females
	UKB-B-7289	Hip pain	MRC-IEU	52087	409770	461857	European	Males & Females
	UKB-B-16254	Knee pain	MRC-IEU	98704	363153	461857	European	Males & Females

## Sheet: Table S3
Neck_or_shoulder_pain_GATM_GO_								Back_pain_GATM_GO_Abbreviations							Knee_pain_GATM_GO_Abbreviations
AA Catabolism = amino acid catabolic process (GO:0009063)								CA Metabolism (GATM) = carboxylic acid metabolic process (GO:0019752)							CA Metabolism (GATM) = carboxylic acid metabolic process (GO:0019752)
AA Metabolism = amino acid metabolic process (GO:0006520)								FA Metabolism = fatty acid metabolic process (GO:0006631)							Extracell Exosome (GATM) = extracellular exosome (GO:0070062)
Alpha-AA Catab = alpha-amino acid catabolic process (GO:1901606)								Mito Matrix = mitochondrial matrix (GO:0005759)							Extracell Organelle (GATM) = extracellular organelle (GO:0043230)
Alpha-AA Metab = alpha-amino acid metabolic process (GO:1901605)								Mitochondrion (GATM) = mitochondrion (GO:0005739)							Extracell Organelle (GATM) = extracellular membrane-bounded organelle (GO:0065010)
Antioxidant Activity = antioxidant activity (GO:0016209)								MonoCA Metabolism (GATM) = monocarboxylic acid metabolic process (GO:0032787)							Extracell Region (GATM) = extracellular region (GO:0005576)
CA Catabolism = carboxylic acid catabolic process (GO:0046395)								Organic Acid Metab (GATM) = organic acid metabolic process (GO:0006082)							Extracell Space (GATM) = extracellular space (GO:0005615)
CA Metabolism (GATM) = carboxylic acid metabolic process (GO:0019752)								Oxoacid Metabolism (GATM) = oxoacid metabolic process (GO:0043436)							Extracell Vesicle (GATM) = extracellular vesicle (GO:1903561)
Catabolic = catabolic process (GO:0009056)								Small Mol Metab (GATM) = small molecule metabolic process (GO:0044281)							MonoCA Metabolism (GATM) = monocarboxylic acid metabolic process (GO:0032787)
Cell Oxidant Detox = cellular oxidant detoxification (GO:0098869)															Organic Acid Metab (GATM) = organic acid metabolic process (GO:0006082)
Cell Response to Toxins = cellular response to toxic substance (GO:0097237)								GATM-containing terms are highlighted with orange diamonds.							Organophosphate Metab = organophosphate metabolic process (GO:0019637)
Cellular Detoxification = cellular detoxification (GO:1990748)															Oxoacid Metabolism (GATM) = oxoacid metabolic process (GO:0043436)
Cellular catabolic = cellular catabolic process (GO:0044248)															Small Mol Metab (GATM) = small molecule metabolic process (GO:0044281)
Detoxification = detoxification (GO:0098754)															Vesicle (GATM) = vesicle (GO:0031982)
Glutathione Peroxidase = glutathione peroxidase activity (GO:0004602)
Hydrolase Activity, acting = hydrolase activity, acting on ester bonds (GO:0016788)															GATM-containing terms are highlighted with orange diamonds.
Mitochondrion (GATM) = mitochondrion (GO:0005739)
Organic Acid Catab = organic acid catabolic process (GO:0016054)
Organic Acid Metab (GATM) = organic acid metabolic process (GO:0006082)
Organic substance catabolic = organic substance catabolic process (GO:1901575)
Oxidoreductase Activity = oxidoreductase activity, acting on peroxide as acceptor (GO:0016684)
Oxidoreductase Activity = oxidoreductase activity (GO:0016491)
Oxoacid Metabolism (GATM) = oxoacid metabolic process (GO:0043436)
Peroxidase Activity = peroxidase activity (GO:0004601)
Response to Toxins = response to toxic substance (GO:0009636)
Small Mol Catab = small molecule catabolic process (GO:0044282)
Small Mol Metab (GATM) = small molecule metabolic process (GO:0044281)
Transferase Activity (GATM) = transferase activity (GO:0016740)
GATM-containing terms are highlighted with orange diamonds.

## Sheet: Table S4
Phenotype	Gene	QTL Type	Probe / Instrument	PP.H0	PP.H1	PP.H2	PP.H3	PP.H4
Back pain	ACSF2	eQTL	ACSF2	4.84e-98	0.97013	7.4e-101	0.00145466	0.0284149
Back pain	ACSF2	mQTL	cg27403810	2.29e-88	0.9838	4.61e-91	0.00196389	0.0142358
Back pain	ACSF2	pQTL	ACSF2	0.932918	0.0669964	1.18e-06	0	8.44e-05
Back pain	ECHS1	eQTL	ECHS1	3.99e-92	0.985189	1.86e-95	0.000446141	0.0143645
Back pain	ECHS1	mQTL	cg00805360	2.64e-179	0.986822	3.34e-182	0.0012382	0.0119396
Back pain	ECHS1	pQTL	ECHS1	0.821981	0.17118	0.000193529	3.37e-05	0.00661176
Back pain	GATM	eQTL	GATM	0	0.993528	0	0.0010049	0.00546668
Back pain	GATM	mQTL	cg18545991	5.94e-83	0.97698	1.26e-85	0.0020464	0.0209736
Back pain	GATM	pQTL	GATM	1.06e-80	0.991719	2.82e-83	0.00263095	0.00564975
Headache	ETFA	eQTL	ETFA	0	0.989439	0	0.000691101	0.00987036
Headache	ETFA	mQTL	cg06873567	0	0.879625	0	0.00518858	0.115186
Headache	ETFA	pQTL	ETFA	9.91e-07	0.992751	3.6e-10	0.000353698	0.00689438
Headache	GRHPR	eQTL	GRHPR	0	0.989992	0	0.00117893	0.00882905
Headache	GRHPR	mQTL	cg14293614	1.16e-45	0.936306	3.59e-48	0.00282861	0.0608658
Headache	GRHPR	pQTL	GRHPR	9.84e-204	0.975455	4.51e-206	0.00445492	0.02009
Headache	MMAB	eQTL	MMAB	1.19e-112	0.88599	2.72e-114	0.0200862	0.0939235
Headache	MMAB	mQTL	cg11365617	4.2e-31	0.003117	1.34e-28	0.993613	0.00327041
Headache	MMAB	pQTL	MMAB	0	0.876954	0	0.0981422	0.0249036
Hip pain	FAHD1	eQTL	FAHD1	0	0.993669	0	0.00172334	0.00460815
Hip pain	FAHD1	mQTL	cg03013636	1.6e-33	0.988953	3.59e-36	0.00220614	0.00884091
Hip pain	FAHD1	pQTL	FAHD1	2.22e-78	0.992881	5.36e-81	0.00238795	0.00473107
Hip pain	MCL1	eQTL	MCL1	1.82e-107	0.328179	3.72e-107	0.670842	0.000978947
Hip pain	MCL1	mQTL	cg06888415	8.65e-08	7.1e-05	4.79e-05	0.0383191	0.961562
Hip pain	MCL1	pQTL	MCL1	2.46e-77	0.985536	1.7e-80	0.000669452	0.0137947
Knee pain	DBI	eQTL	DBI	2.12e-133	0.989045	2.02e-136	0.000935731	0.0100189
Knee pain	DBI	mQTL	cg11066750	2.33e-52	0.988478	2.91e-55	0.00122658	0.0102956
Knee pain	DBI	pQTL	DBI	5.07e-152	0.993246	9.23e-155	0.00180473	0.00494883
Knee pain	DCXR	eQTL	DCXR	0	0.994276	0	0.0011894	0.0045347
Knee pain	DCXR	mQTL	cg06483978	2.25e-158	0.965104	1.83e-161	0.00075185	0.0341443
Knee pain	DCXR	pQTL	DCXR	1.43e-22	0.993405	7.42e-26	0.000510829	0.00608394
Knee pain	GATM	eQTL	GATM	0	0.994385	0	0.000781787	0.00483279
Knee pain	GATM	mQTL	cg18545991	6.04e-83	0.987797	1.44e-85	0.00234945	0.00985366
Knee pain	GATM	pQTL	GATM	1.06e-80	0.992727	2.38e-83	0.00221769	0.00505532
Neck or Shoulder pain	GATM	eQTL	GATM	0	0.960409	0	0.00453845	0.035053
Neck or Shoulder pain	GATM	mQTL	cg19305227	1.16e-58	0.831819	1.21e-60	0.00852924	0.159652
Neck or Shoulder pain	GATM	pQTL	GATM	1.02e-80	0.951081	1.05e-82	0.00973587	0.0391835
Neck or Shoulder pain	GSTZ1	eQTL	GSTZ1	2.8e-298	0.977937	3.25e-301	0.00111428	0.0209491
Neck or Shoulder pain	GSTZ1	mQTL	cg23998119	1.55e-32	0.924408	4.95e-34	0.0295179	0.0460738
Neck or Shoulder pain	GSTZ1	pQTL	GSTZ1	0	0.998133	0	0.00119099	0.000676317
Neck or Shoulder pain	HIBCH	eQTL	HIBCH	0	0.995067	0	0.00105323	0.00387957
Neck or Shoulder pain	HIBCH	mQTL	cg03345805	1.26e-81	0.989538	2.43e-84	0.00190196	0.00855995
Neck or Shoulder pain	HIBCH	pQTL	HIBCH	3.9e-07	0.998275	1.72e-12	2.67e-06	0.00172192
Neck or Shoulder pain	PRDX6	eQTL	PRDX6	3.13e-222	0.993898	6.36e-225	0.00201721	0.00408518
Neck or Shoulder pain	PRDX6	mQTL	cg04446579	4.17e-71	0.740499	1.43e-71	0.253667	0.00583355
Neck or Shoulder pain	PRDX6	pQTL	PRDX6	1.02e-21	0.993022	2.09e-24	0.00202325	0.00495492

## Sheet: Table S5
Gene	Muscle - Skeletal (TPM)	Nerve - Tibial (TPM)	Spinal cord (cervical c-1) (TPM)	Brain - Cortex (TPM)	Whole Blood (TPM)
GATM	15.84	12.31	18.51	5.45	4.91
ACSF2	2.51	2.11	2.5	3.48	1.83
DBI	11.23	258.9	358.5	363.3	8.87
DCXR	108.9	83.22	47.98	10.37	20.32
ECHS1	114.9	118.8	125.7	101.5	66.82
ETFA	46.1	44.57	45.47	37.84	26.69
FAHD1	13.91	14.17	10.15	11.16	9.07
FASN	16.92	16.51	10.42	34.09	4.31
GRHPR	3.65	1.48	1.09	0.95	0.81
GSTZ1	8.01	3.01	1.58	0.99	0.58
HIBCH	66.01	42.44	47.78	44.09	22.86
MCL1	16.98	20.25	22.28	18.52	38.3
MMAB	14.94	16.29	15.65	14.9	11.19
NME4	30.63	24.36	29.56	28.53	16.51
PRDX6	215	253.3	179.8	149.3	29.15
QDPR	27.65	73.17	45.43	90.71	15.68
RMDN1	2.82	4.07	4.09	4.05	2.45
SPHK2	7.95	9.77	11.12	11.83	10.16
	TPM value: transcript-per-million

## Sheet: Table S6
Gene	Gene full name	Core function	Potential association with pain (hypothesis)	Reference
GATM	Glycine Amidinotransferase	The rate-limiting enzyme in creatine synthesis, energy buffering	Discussed in the main text	19,20,21,22,23
MCL1	MCL1 Apoptosis Regulator, BCL-2 family member	Anti-apoptotic protein of the BCL-2 family	Discussed in the main text	25,26
ETFA	Electron Transfer Flavoprotein Subunit Alpha	Electron transport chain, fatty acid oxidation	Abnormal mitochondrial energy production may lead to pain that is sensitive to energy demands, such as migraines	32
GRHPR	Glyoxylate Reductase/Hydroxypyruvate Reductase	Metabolizes oxalate/hydroxypyruvate, vitamin B6 metabolism	Loss causes primary hyperoxaluria type 2 with nephrolithiasis; renal colic represents a direct pain phenotype	33
MMAB	Metabolism Of Cobalamin Associated B	Vitamin B12 metabolism, synthesis of adenosylcobalamin	Discussed in the main text	27,28,29
FASN	Fatty Acid Synthase	De novo fatty acid synthesis	Fatty acids are key components of myelin and cell membranes, and their abnormal metabolism may affect nerve signal transmission	34
SPHK2	Sphingosine Kinase 2	Sphingolipid metabolism, produces S1P signaling molecules	S1P (sphingosine-1-phosphate) is a known pain signaling modulator that may affect neuronal excitability	35
GSTZ1	Glutathione S-Transferase Zeta 1	Glutathione metabolism, detoxification	Variants alter DCA metabolism; accumulation of toxic intermediates linked to peripheral neuropathy and painful side effects	36
HIBCH	3-Hydroxyisobutyryl-CoA Hydrolase	Valine catabolism	Metabolic abnormalities may lead to the accumulation of toxic intermediates, affecting nerve function	37
PRDX6	Peroxiredoxin 6	Antioxidant enzyme, clears peroxides	Dysregulated in diabetic neuropathy; impaired redox control enhances oxidative nerve injury and pain	38
ACSF2	Acyl-CoA Synthetase Family Member 2	Medium-chain fatty acid activation, fatty acid metabolism	Affects the utilization of energy sources in mitochondria, especially fatty acid oxidation, and is related to energy supply	39
ECHS1	Enoyl-CoA Hydratase, Short Chain 1	Catabolism of fatty acids and branched-chain amino acids	Functional defects are associated with severe neurodegenerative diseases and may affect neuron health	40
NME4	NME/NM23 Nucleoside Diphosphate Kinase 4	Nucleotide synthesis, maintains GTP levels in mitochondria	Affects signal transduction and dynamic balance in mitochondria, may be related to the cellular stress response	41
RMDN1	Regulator Of Microtubule Dynamics 1	Microtubule dynamics regulation	Microtubules are the tracks for axonal transport in neurons, and their stability is crucial for neuron function	42
QDPR	Quinoid Dihydropteridine Reductase	Regeneration of tetrahydrobiopterin (BH4)	BH4 is a key coenzyme for the synthesis of neurotransmitters such as dopamine and serotonin, and its dysregulation will seriously affect nerve function	43
FAHD1	Fumarylacetoacetate Hydrolase Domain Containing 1	May be an acylpyruvate hydrolase	Participates in amino acid catabolism, its function is not yet fully understood, but it may be related to metabolic stress	44
DBI	Diazepam Binding Inhibitor	Regulates GABA-A receptors, steroid synthesis, fatty acid metabolism	Glial DBI enhances GABAergic inhibition of sensory neurons, reducing mechanical hypersensitivity	45
DCXR	Dicarbonyl and L-Xylulose Reductase	Reduces carbonyl compounds, pentose phosphate pathway	Participates in detoxification and metabolic processes, protecting cells from damage by harmful substances such as advanced glycation end products (AGEs)	46
